# Supplementary material for: Diels-Alder reaction affords circumpyrene tetracarboxydiimide with excited state intramolecular charge transfer character
Source: Commun Chem. 2026 Feb 28;9:122. doi: 10.1038/s42004-026-01946-3 (PMC12992557; doi:10.1038/s42004-026-01946-3)
Supplement: Supplementary file 5 — Supplementary Data 2 [file 42004_2026_1946_MOESM5_ESM.xlsx]

## Sheet: Figure 4a
Abs-3a		Abs-4a		Abs-CP
wavelength (nm)	absorption	wavelength (nm)	absorption	wavelength (nm)	absorption
1000	0.0003	1000	0.0019	800	0.0006
999	0.0001	999	0.0018	799	0.0013
998	0	998	0.0018	798	-0.001
997	0.0001	997	0.002	797	0.0009
996	0.0001	996	0.002	796	0.0002
995	0.0001	995	0.002	795	-0.0001
994	0.0002	994	0.002	794	0.0005
993	0.0003	993	0.0022	793	0.0006
992	0.0003	992	0.0021	792	0.0015
991	0.0001	991	0.0019	791	0.001
990	0	990	0.002	790	0.0013
989	0.0002	989	0.0022	789	-0.0004
988	0.0001	988	0.002	788	0.0008
987	0.0001	987	0.0019	787	0.0005
986	0.0003	986	0.0021	786	0.0002
985	0.0002	985	0.0021	785	0
984	0.0003	984	0.002	784	0.0009
983	0.0002	983	0.0021	783	0.0004
982	0.0003	982	0.0022	782	0.0003
981	0.0002	981	0.0019	781	0.0013
980	0.0002	980	0.002	780	0.0001
979	0.0002	979	0.0022	779	0.0009
978	0.0001	978	0.002	778	0.002
977	0.0001	977	0.0017	777	-0.0003
976	-0.0003	976	0.0006	776	-0.0006
975	-0.0015	975	-0.0003	775	-0.0001
974	0.0003	974	0.0029	774	0
973	0.0014	973	0.0042	773	0.0009
972	0.0013	972	0.0036	772	0.0011
971	0.0007	971	0.0025	771	0.0016
970	0.0004	970	0.0021	770	0.0009
969	0.0003	969	0.0022	769	0.0003
968	0.0004	968	0.0024	768	0.0002
967	0.0004	967	0.0023	767	0.0001
966	0.0005	966	0.0023	766	0.0001
965	0.0005	965	0.0023	765	0.0009
964	0.0004	964	0.0023	764	0.0005
963	0.0004	963	0.0023	763	0.0009
962	0.0004	962	0.0022	762	0.0005
961	0.0003	961	0.0022	761	0.0008
960	0.0003	960	0.0023	760	0.0001
959	0.0005	959	0.0023	759	0.0008
958	0.0005	958	0.0022	758	0.0005
957	0.0004	957	0.0022	757	0.0002
956	0.0004	956	0.0023	756	0.0006
955	0.0004	955	0.0022	755	0.0005
954	0.0003	954	0.0023	754	0.0005
953	0.0004	953	0.0026	753	0.0011
952	0.0005	952	0.0025	752	0.0012
951	0.0004	951	0.0023	751	0.0013
950	0.0005	950	0.0024	750	0.0006
949	0.0003	949	0.0023	749	0.001
948	0.0004	948	0.0025	748	0.0008
947	0.0004	947	0.0024	747	0.0013
946	0.0002	946	0.0022	746	0.0012
945	0	945	0.002	745	0.0001
944	-0.0001	944	0.0022	744	0.0011
943	-0.0004	943	0.0018	743	0.0014
942	-0.0002	942	0.0022	742	0.0009
941	0.0002	941	0.0024	741	0.0004
940	0	940	0.0022	740	0.0011
939	-0.0003	939	0.0022	739	0.0012
938	-0.0002	938	0.0022	738	0.0015
937	-0.0001	937	0.0022	737	0.0017
936	-0.0002	936	0.0021	736	0.0011
935	-0.0002	935	0.0021	735	0.0014
934	-0.0002	934	0.0023	734	0.0017
933	-0.0002	933	0.0022	733	0.0015
932	-0.0002	932	0.0022	732	0.0019
931	0	931	0.0022	731	0.0023
930	-0.0001	930	0.0022	730	0.0017
929	-0.0002	929	0.0021	729	0.0021
928	-0.0003	928	0.0021	728	0.0017
927	-0.0002	927	0.0021	727	0.0018
926	-0.0014	926	0.0006	726	0.0024
925	-0.0014	925	0.0005	725	0.0021
924	0.0003	924	0.0032	724	0.0018
923	0.0003	923	0.0035	723	0.001
922	0.0004	922	0.003	722	0.0019
921	-0.0004	921	0.0024	721	0.0016
920	-0.0003	920	0.0026	720	0.0012
919	0	919	0.0025	719	0.0018
918	-0.0002	918	0.0022	718	0.0019
917	-0.0004	917	0.002	717	0.0017
916	-0.0004	916	0.0022	716	0.0014
915	-0.0004	915	0.0023	715	0.0014
914	-0.0006	914	0.0023	714	0.0013
913	-0.0007	913	0.0021	713	0.0015
912	-0.0006	912	0.0022	712	0.0017
911	-0.0001	911	0.0025	711	0.0023
910	0.0001	910	0.0025	710	0.002
909	0.0002	909	0.002	709	0.0015
908	0.0003	908	0.0021	708	0.0017
907	0.0005	907	0.0028	707	0.0015
906	0.0007	906	0.0027	706	0.0019
905	0.0006	905	0.0026	705	0.0019
904	0.0006	904	0.0027	704	0.0019
903	0.0006	903	0.0025	703	0.0017
902	0.0007	902	0.0025	702	0.0014
901	0.0008	901	0.003	701	0.0016
900	0.0008	900	0.0031	700	0.002
899	0.0006	899	0.0028	699	0.0021
898	0.0007	898	0.0027	698	0.0017
897	0.0005	897	0.0025	697	0.0017
896	0.001	896	0.0028	696	0.0018
895	0.001	895	0.0029	695	0.0016
894	-0.0013	894	0.0007	694	0.0014
893	0.0008	893	0.0028	693	0.0014
892	0.0013	892	0.0029	692	0.0019
891	0.0012	891	0.0046	691	0.0016
890	0.0006	890	0.0037	690	0.0013
889	0.0005	889	0.0031	689	0.0014
888	0.0005	888	0.0026	688	0.0016
887	0.0009	887	0.0033	687	0.0018
886	0.0009	886	0.0032	686	0.0018
885	0.0009	885	0.0028	685	0.0019
884	0.0005	884	0.0027	684	0.0017
883	0.0009	883	0.0028	683	0.0015
882	0.0007	882	0.0027	682	0.0014
881	0.0004	881	0.0025	681	0.0015
880	-0.0001	880	0.0029	680	0.0015
879	0.0004	879	0.0031	679	0.0017
878	0.0012	878	0.0031	678	0.0016
877	0.0012	877	0.0032	677	0.0021
876	0.0006	876	0.0026	676	0.0023
875	0.0019	875	0.0036	675	0.0023
874	0.0015	874	0.004	674	0.0024
873	0.0015	873	0.0038	673	0.0024
872	0.0011	872	0.0032	672	0.0021
871	0.001	871	0.0033	671	0.002
870	0.0019	870	0.0044	670	0.0018
869	0.002	869	0.0044	669	0.0018
868	0.001	868	0.0037	668	0.0021
867	0.0011	867	0.0042	667	0.0023
866	0.0009	866	0.0035	666	0.0023
865	0.0017	865	0.0034	665	0.0022
864	0.0011	864	0.0037	664	0.0021
863	0.0015	863	0.0039	663	0.0018
862	0.0017	862	0.0033	662	0.0022
861	0.0015	861	0.0034	661	0.0023
860	0.0008	860	0.0024	660	0.0021
859	0.0016	859	0.0044	659	0.0019
858	0.0022	858	0.0058	658	0.0022
857	-0.0043	857	0.0002	657	0.0025
856	0.0009	856	0.0011	656	0.0025
855	0.0012	855	0.0019	655	0.0023
854	0.0028	854	0.0035	654	0.0019
853	0.0028	853	0.0034	653	0.0019
852	0.0007	852	0.0046	652	0.0023
851	0.0025	851	0.007	651	0.0025
850	0.0018	850	0.0043	650	0.0023
849	0.0017	849	-0.0001	649	0.0021
848	-0.0013	848	0	648	0.0021
847	-0.0013	847	0.0019	647	0.0025
846	0.0015	846	0.0041	646	0.0025
845	0.0002	845	0.0023	645	0.0023
844	-0.001	844	0.0016	644	0.0023
843	-0.0006	843	0.0024	643	0.0025
842	-0.0001	842	0.0023	642	0.0026
841	0.0006	841	0.0058	641	0.0023
840	-0.0001	840	0.0018	640	0.0024
839	-0.0018	839	0.0003	639	0.0022
838	-0.0003	838	0.0034	638	0.0021
837	0.0006	837	0.0055	637	0.0022
836	0.0015	836	0.0063	636	0.0022
835	-0.001	835	0.0025	635	0.0024
834	0.0001	834	0.0037	634	0.0024
833	-0.0005	833	0.0034	633	0.0022
832	0.0003	832	0.0045	632	0.0024
831	-0.001	831	0.0021	631	0.0025
830	-0.0003	830	0.0057	630	0.0024
829	-0.0014	829	0.003	629	0.0024
828	-0.0027	828	0.0006	628	0.0024
827	0.0007	827	0.0036	627	0.0025
826	0.001	826	0.004	626	0.0029
825	0.0005	825	0.0037	625	0.0027
824	-0.0013	824	0.0016	624	0.0028
823	-0.0003	823	0.0049	623	0.0025
822	0.0003	822	0.0033	622	0.0026
821	0.0011	821	0.0044	621	0.0028
820	0.0015	820	0.0048	620	0.003
819	0.0009	819	0.0044	619	0.0028
818	-0.0004	818	0.0038	618	0.0028
817	0.0018	817	0.0049	617	0.0031
816	0.0007	816	0.0035	616	0.0032
815	0.0002	815	0.0048	615	0.0035
814	-0.0019	814	0.0041	614	0.0037
813	0.0006	813	0.0036	613	0.0034
812	-0.0006	812	0.0041	612	0.0035
811	-0.0006	811	0.0033	611	0.0038
810	0.0002	810	0.003	610	0.0038
809	0.001	809	0.0059	609	0.004
808	0	808	0.0041	608	0.0041
807	-0.0001	807	0.0039	607	0.0039
806	0.0005	806	0.0045	606	0.0043
805	-0.0003	805	0.0052	605	0.0041
804	0.0013	804	0.0041	604	0.0039
803	-0.0003	803	0.0041	603	0.0041
802	0.0017	802	0.0063	602	0.0043
801	0.0009	801	0.0058	601	0.0042
800	0.0014	800	0.0043	600	0.0042
799	0.0003	799	0.0051	599	0.004
798	0.0004	798	0.0047	598	0.004
797	0.001	797	0.0046	597	0.0042
796	0.0012	796	0.0056	596	0.004
795	-0.0008	795	0.0038	595	0.0042
794	-0.0002	794	0.0038	594	0.0042
793	0.0009	793	0.0053	593	0.0041
792	0.0011	792	0.005	592	0.0038
791	-0.0008	791	0.0048	591	0.0039
790	0.0003	790	0.0041	590	0.0039
789	0.0007	789	0.0057	589	0.0039
788	0.0012	788	0.0048	588	0.004
787	0.0004	787	0.0049	587	0.0039
786	0.0003	786	0.0053	586	0.0042
785	0.0005	785	0.0058	585	0.0043
784	0.0008	784	0.0055	584	0.0043
783	-0.0002	783	0.0053	583	0.0045
782	-0.0004	782	0.0048	582	0.005
781	0.0001	781	0.0046	581	0.0052
780	0.0011	780	0.0049	580	0.0052
779	-0.0009	779	0.0043	579	0.0057
778	0.0005	778	0.0058	578	0.006
777	0.0009	777	0.0051	577	0.0065
776	0.001	776	0.0058	576	0.0069
775	0.0003	775	0.0056	575	0.0081
774	0	774	0.0048	574	0.0088
773	0.0003	773	0.0046	573	0.0103
772	0.0005	772	0.004	572	0.0118
771	0.0011	771	0.0054	571	0.0132
770	0.0009	770	0.0056	570	0.0154
769	0	769	0.0051	569	0.0182
768	0.0006	768	0.006	568	0.0214
767	0.0014	767	0.006	567	0.0259
766	0.0011	766	0.0066	566	0.0306
765	0.0007	765	0.0058	565	0.0356
764	0.0008	764	0.0055	564	0.0424
763	0	763	0.0059	563	0.0492
762	0.0014	762	0.0068	562	0.057
761	0.0007	761	0.0058	561	0.0656
760	0.0014	760	0.0056	560	0.074
759	-0.0004	759	0.0054	559	0.0818
758	0.0012	758	0.0065	558	0.0898
757	0	757	0.0055	557	0.0973
756	0.0012	756	0.0063	556	0.1047
755	0.0009	755	0.0062	555	0.1122
754	0.0011	754	0.0063	554	0.1203
753	0.0008	753	0.0051	553	0.1292
752	0.0012	752	0.0067	552	0.1386
751	0.0003	751	0.0064	551	0.1482
750	0.0006	750	0.0063	550	0.1552
749	0.0009	749	0.0067	549	0.1578
748	0.0013	748	0.0065	548	0.1526
747	0.0011	747	0.0065	547	0.1384
746	0.0013	746	0.0063	546	0.1194
745	0.0011	745	0.0072	545	0.1007
744	0.0009	744	0.0072	544	0.0863
743	0.0006	743	0.0064	543	0.0753
742	0.0009	742	0.0066	542	0.0681
741	0.0012	741	0.0069	541	0.0634
740	0.0013	740	0.0076	540	0.0597
739	0.0009	739	0.0073	539	0.0558
738	0.0008	738	0.0071	538	0.0521
737	0.001	737	0.0068	537	0.0476
736	0.0014	736	0.008	536	0.0443
735	0.0011	735	0.0079	535	0.0425
734	0.0006	734	0.0072	534	0.0418
733	0.001	733	0.0073	533	0.0439
732	0.0019	732	0.0082	532	0.0474
731	0.0018	731	0.0081	531	0.0549
730	0.0006	730	0.0069	530	0.0659
729	0.0007	729	0.0072	529	0.0829
728	0.0014	728	0.0079	528	0.1063
727	0.0009	727	0.0072	527	0.1353
726	0.0016	726	0.0087	526	0.1702
725	0.002	725	0.0084	525	0.2121
724	0.0019	724	0.0084	524	0.2639
723	0.0014	723	0.0089	523	0.3335
722	0.0019	722	0.0087	522	0.4351
721	0.0017	721	0.0087	521	0.5795
720	0.0017	720	0.0086	520	0.7578
719	0.0017	719	0.0091	519	0.9319
718	0.0014	718	0.0088	518	1.0417
717	0.0018	717	0.0088	517	1.0401
716	0.0017	716	0.009	516	0.9267
715	0.0019	715	0.0091	515	0.764
714	0.0014	714	0.0089	514	0.6228
713	0.0016	713	0.0095	513	0.5296
712	0.0015	712	0.01	512	0.4798
711	0.0013	711	0.0097	511	0.455
710	0.0012	710	0.0097	510	0.4315
709	0.0016	709	0.0102	509	0.3908
708	0.0018	708	0.0102	508	0.3334
707	0.0015	707	0.0098	507	0.2726
706	0.0016	706	0.0108	506	0.2241
705	0.0016	705	0.0109	505	0.1918
704	0.0016	704	0.011	504	0.1709
703	0.0018	703	0.0108	503	0.1536
702	0.0018	702	0.0111	502	0.1338
701	0.0019	701	0.0114	501	0.1129
700	0.002	700	0.0113	500	0.0949
699	0.0019	699	0.0114	499	0.0824
698	0.0019	698	0.0119	498	0.0746
697	0.0022	697	0.0124	497	0.0711
696	0.0019	696	0.0125	496	0.0702
695	0.0019	695	0.0128	495	0.0716
694	0.0024	694	0.0128	494	0.0771
693	0.0024	693	0.0133	493	0.0866
692	0.0024	692	0.014	492	0.1014
691	0.0023	691	0.0143	491	0.1239
690	0.0027	690	0.0146	490	0.1517
689	0.0025	689	0.0148	489	0.1831
688	0.0019	688	0.0151	488	0.2171
687	0.0021	687	0.0152	487	0.2529
686	0.0026	686	0.0155	486	0.2883
685	0.0026	685	0.0159	485	0.3167
684	0.0027	684	0.0165	484	0.3307
683	0.0029	683	0.0172	483	0.3264
682	0.0027	682	0.0177	482	0.3082
681	0.0028	681	0.0181	481	0.2884
680	0.0028	680	0.0188	480	0.2773
679	0.0029	679	0.0192	479	0.2724
678	0.0033	678	0.0198	478	0.2641
677	0.0034	677	0.0207	477	0.2441
676	0.0037	676	0.0216	476	0.211
675	0.0038	675	0.0223	475	0.1742
674	0.0041	674	0.0233	474	0.1434
673	0.0039	673	0.0242	473	0.1231
672	0.0037	672	0.0254	472	0.11
671	0.0042	671	0.0265	471	0.0982
670	0.0044	670	0.0274	470	0.0849
669	0.0044	669	0.0288	469	0.0719
668	0.0044	668	0.0303	468	0.0609
667	0.0047	667	0.0321	467	0.0539
666	0.0052	666	0.034	466	0.0495
665	0.0051	665	0.0358	465	0.0477
664	0.0051	664	0.0378	464	0.0465
663	0.0055	663	0.0403	463	0.0467
662	0.0058	662	0.0431	462	0.0484
661	0.0058	661	0.046	461	0.052
660	0.0062	660	0.0492	460	0.0572
659	0.0067	659	0.0523	459	0.063
658	0.0072	658	0.0552	458	0.0694
657	0.0071	657	0.058	457	0.0758
656	0.0075	656	0.0609	456	0.0821
655	0.0083	655	0.0634	455	0.0873
654	0.009	654	0.0655	454	0.0909
653	0.0097	653	0.067	453	0.0914
652	0.0103	652	0.0683	452	0.0904
651	0.0111	651	0.0697	451	0.0888
650	0.0121	650	0.0711	450	0.0866
649	0.0133	649	0.0723	449	0.0822
648	0.0147	648	0.074	448	0.0762
647	0.0161	647	0.0767	447	0.0681
646	0.0178	646	0.0806	446	0.0601
645	0.0201	645	0.0861	445	0.0536
644	0.0229	644	0.0932	444	0.0482
643	0.0259	643	0.103	443	0.043
642	0.0292	642	0.1155	442	0.0378
641	0.0328	641	0.131	441	0.0332
640	0.0373	640	0.1502	440	0.0302
639	0.0422	639	0.1728	439	0.0277
638	0.0472	638	0.1983	438	0.0262
637	0.0535	637	0.2274	437	0.0252
636	0.0604	636	0.2584	436	0.0249
635	0.0672	635	0.29	435	0.0249
634	0.0745	634	0.3219	434	0.0255
633	0.0825	633	0.3524	433	0.0269
632	0.0907	632	0.3803	432	0.0286
631	0.0988	631	0.4037	431	0.0309
630	0.1068	630	0.4212	430	0.0335
629	0.1147	629	0.4317	429	0.0355
628	0.1227	628	0.4343	428	0.0376
627	0.1306	627	0.4293	427	0.0397
626	0.1382	626	0.4164	426	0.0419
625	0.1458	625	0.3959	425	0.0441
624	0.1532	624	0.369	424	0.0451
623	0.1608	623	0.3386	423	0.0462
622	0.1685	622	0.3055	422	0.0473
621	0.1761	621	0.2717	421	0.0488
620	0.1836	620	0.2385	420	0.0504
619	0.1914	619	0.208	419	0.052
618	0.1994	618	0.1817	418	0.0542
617	0.2063	617	0.1594	417	0.0573
616	0.2134	616	0.1415	416	0.0611
615	0.2197	615	0.1274	415	0.066
614	0.2252	614	0.1175	414	0.0725
613	0.2297	613	0.1113	413	0.0827
612	0.2333	612	0.1072	412	0.0971
611	0.2356	611	0.1049	411	0.1174
610	0.2367	610	0.1036	410	0.1469
609	0.2355	609	0.103	409	0.1894
608	0.2333	608	0.1028	408	0.2524
607	0.2297	607	0.1025	407	0.3474
606	0.2247	606	0.1018	406	0.4855
605	0.2192	605	0.1007	405	0.6742
604	0.2123	604	0.0994	404	0.9104
603	0.2047	603	0.0976	403	1.1612
602	0.1964	602	0.0954	402	1.3431
601	0.1883	601	0.0932	401	1.3458
600	0.1803	600	0.0906	400	1.1766
599	0.1723	599	0.0885	399	0.9537
598	0.165	598	0.087	398	0.7548
597	0.1587	597	0.0856	397	0.5995
596	0.1523	596	0.0856	396	0.4846
595	0.1471	595	0.0862	395	0.3992
594	0.1431	594	0.088	394	0.3338
593	0.1397	593	0.091	393	0.2838
592	0.1378	592	0.0963	392	0.2473
591	0.1365	591	0.103	391	0.222
590	0.1359	590	0.1111	390	0.2064
589	0.1367	589	0.1212	389	0.1991
588	0.1384	588	0.1322	388	0.2002
587	0.1409	587	0.1447	387	0.2105
586	0.1445	586	0.1577	386	0.2317
585	0.1488	585	0.1712	385	0.2653
584	0.1543	584	0.1834	384	0.3115
583	0.1605	583	0.1946	383	0.3675
582	0.1678	582	0.2036	382	0.4245
581	0.1761	581	0.2106	381	0.4654
580	0.1857	580	0.2145	380	0.476
579	0.1967	579	0.2152	379	0.4576
578	0.2088	578	0.2126	378	0.4156
577	0.2222	577	0.2074	377	0.3635
576	0.2372	576	0.2001	376	0.3138
575	0.2534	575	0.1914	375	0.2658
574	0.2712	574	0.1821	374	0.223
573	0.2895	573	0.1724	373	0.1907
572	0.3091	572	0.1634	372	0.1679
571	0.3299	571	0.155	371	0.1531
570	0.3508	570	0.1482	370	0.1458
569	0.3713	569	0.1422	369	0.146
568	0.391	568	0.1382	368	0.1526
567	0.4102	567	0.1351	367	0.1675
566	0.4275	566	0.1329	366	0.1909
565	0.4423	565	0.1307	365	0.2249
564	0.455	564	0.13	364	0.2709
563	0.4657	563	0.1294	363	0.3252
562	0.4738	562	0.1297	362	0.3827
561	0.4805	561	0.1302	361	0.4351
560	0.4864	560	0.1311	360	0.472
559	0.4924	559	0.1321	359	0.4898
558	0.4992	558	0.1337	358	0.4913
557	0.509	557	0.136	357	0.4837
556	0.5209	556	0.1397	356	0.4741
555	0.5369	555	0.1444	355	0.4611
554	0.5559	554	0.1515	354	0.438
553	0.5752	553	0.1599	353	0.3971
552	0.595	552	0.1725	352	0.3424
551	0.6128	551	0.1891	351	0.2862
550	0.6269	550	0.212	350	0.2406
549	0.6348	549	0.2411	349	0.2119
548	0.6348	548	0.2781	348	0.1958
547	0.6281	547	0.3241	347	0.192
546	0.6137	546	0.3777	346	0.1969
545	0.5935	545	0.436	345	0.2091
544	0.5686	544	0.4945	344	0.224
543	0.5394	543	0.5449	343	0.239
542	0.5065	542	0.581	342	0.2538
541	0.4728	541	0.5954	341	0.2639
540	0.4389	540	0.5862	340	0.2687
539	0.4062	539	0.5579	339	0.2668
538	0.3754	538	0.5164	338	0.2595
537	0.3479	537	0.4713	337	0.2454
536	0.3236	536	0.4263	336	0.2257
535	0.3046	535	0.3861	335	0.203
534	0.289	534	0.35	334	0.1806
533	0.2771	533	0.3184	333	0.1616
532	0.2676	532	0.2884	332	0.1452
531	0.2613	531	0.2609	331	0.1336
530	0.257	530	0.2359	330	0.1288
529	0.2548	529	0.2131	329	0.1286
528	0.2541	528	0.1937	328	0.1314
527	0.2544	527	0.1772	327	0.1363
526	0.2554	526	0.1628	326	0.1406
525	0.2572	525	0.1516	325	0.1449
524	0.2593	524	0.1419	324	0.1484
523	0.2613	523	0.1344	323	0.1521
522	0.2642	522	0.1278	322	0.1563
521	0.267	521	0.123	321	0.1589
520	0.2707	520	0.1195	320	0.1614
519	0.2749	519	0.1179	319	0.1643
518	0.2803	518	0.1179	318	0.1723
517	0.2867	517	0.1198	317	0.1825
516	0.2927	516	0.123	316	0.1954
515	0.2985	515	0.1279	315	0.2113
514	0.3039	514	0.1344	314	0.2296
513	0.3074	513	0.143	313	0.2479
512	0.3087	512	0.1537	312	0.2644
511	0.3076	511	0.1672	311	0.2799
510	0.3031	510	0.1814	310	0.2932
509	0.296	509	0.1976	309	0.309
508	0.2861	508	0.213	308	0.3279
507	0.2736	507	0.2274	307	0.3505
506	0.2595	506	0.238	306	0.3767
505	0.2444	505	0.2441	305	0.4041
504	0.228	504	0.2443	304	0.4291
503	0.2114	503	0.2385	303	0.4492
502	0.1951	502	0.2282	302	0.464
501	0.1792	501	0.2145	301	0.4742
500	0.1649	500	0.1999	300	0.4832
499	0.1525	499	0.185	299	0.4864
498	0.1408	498	0.1707	298	0.4912
497	0.1311	497	0.1578	297	0.4966
496	0.1233	496	0.1467	296	0.5015
495	0.117	495	0.1356	295	0.506
494	0.1118	494	0.1258	294	0.5084
493	0.1077	493	0.1172	293	0.5066
492	0.1054	492	0.1099	292	0.5047
491	0.1031	491	0.1036	291	0.5005
490	0.1011	490	0.098	290	0.4957
489	0.1008	489	0.0943	289	0.4918
488	0.1004	488	0.0912	288	0.4889
487	0.101	487	0.0892	287	0.4826
486	0.1018	486	0.0889	286	0.4774
485	0.103	485	0.0893	285	0.4676
484	0.1043	484	0.0908	284	0.4501
483	0.1059	483	0.0936	283	0.4074
482	0.108	482	0.0977	282	0.3138
481	0.1096	481	0.1017	281	0.2123
480	0.1109	480	0.1074	280	0.2954
479	0.1116	479	0.1133	279	0.6737
478	0.1121	478	0.1201	278	1.7172
477	0.1122	477	0.1274	277	10
476	0.1114	476	0.1348	276	10
475	0.1107	475	0.1425	275	10
474	0.1092	474	0.1494	274	10
473	0.1072	473	0.1551	273	10
472	0.1054	472	0.1597	272	10
471	0.1038	471	0.1634	271	10
470	0.1021	470	0.1662	270	10
469	0.1008	469	0.1676	269	10
468	0.1007	468	0.1692	268	10
467	0.1018	467	0.1705	267	10
466	0.1045	466	0.1727	266	10
465	0.1088	465	0.175	265	10
464	0.1162	464	0.1784	264	10
463	0.1267	463	0.1838	263	10
462	0.1417	462	0.1908	262	10
461	0.1628	461	0.2007	261	10
460	0.1889	460	0.2143	260	10
459	0.2212	459	0.2328	259	10
458	0.2594	458	0.2574	258	10
457	0.3015	457	0.2902	257	10
456	0.3459	456	0.3331	256	10
455	0.389	455	0.3878	255	10
454	0.4272	454	0.4557	254	10
453	0.457	453	0.5348	253	10
452	0.4762	452	0.6226	252	10
451	0.4845	451	0.712	251	10
450	0.4812	450	0.7899	250	10
449	0.4681	449	0.845
448	0.4484	448	0.8699
447	0.4238	447	0.8586
446	0.3966	446	0.8144
445	0.3696	445	0.7464
444	0.3451	444	0.6665
443	0.3233	443	0.5871
442	0.3046	442	0.5151
441	0.2892	441	0.4565
440	0.276	440	0.4111
439	0.2639	439	0.3779
438	0.2527	438	0.3537
437	0.2429	437	0.3359
436	0.2342	436	0.3212
435	0.2278	435	0.3092
434	0.2245	434	0.2998
433	0.2248	433	0.2936
432	0.2287	432	0.2916
431	0.2357	431	0.2953
430	0.2446	430	0.3046
429	0.2551	429	0.3207
428	0.2666	428	0.3431
427	0.2775	427	0.3702
426	0.2877	426	0.4006
425	0.2955	425	0.4316
424	0.3015	424	0.4603
423	0.3048	423	0.4849
422	0.305	422	0.5034
421	0.3032	421	0.5154
420	0.2988	420	0.5204
419	0.2932	419	0.518
418	0.2876	418	0.5093
417	0.2819	417	0.4957
416	0.2779	416	0.4808
415	0.2755	415	0.4675
414	0.2751	414	0.4593
413	0.2768	413	0.4586
412	0.28	412	0.4662
411	0.2849	411	0.4824
410	0.2899	410	0.5027
409	0.2944	409	0.5238
408	0.2991	408	0.5434
407	0.3018	407	0.5558
406	0.3028	406	0.5582
405	0.3025	405	0.5524
404	0.3013	404	0.5401
403	0.2997	403	0.5223
402	0.2976	402	0.5008
401	0.2956	401	0.4791
400	0.2938	400	0.458
399	0.2924	399	0.4376
398	0.2912	398	0.4182
397	0.2902	397	0.4004
396	0.2896	396	0.3838
395	0.2902	395	0.3681
394	0.2921	394	0.3538
393	0.2955	393	0.3409
392	0.3013	392	0.3298
391	0.3094	391	0.3208
390	0.3198	390	0.3146
389	0.3332	389	0.3106
388	0.3492	388	0.3079
387	0.3655	387	0.3063
386	0.381	386	0.3053
385	0.3948	385	0.3041
384	0.4056	384	0.3017
383	0.4136	383	0.2975
382	0.4197	382	0.2924
381	0.4235	381	0.2868
380	0.4248	380	0.2797
379	0.4238	379	0.2718
378	0.4202	378	0.263
377	0.4137	377	0.2534
376	0.405	376	0.2448
375	0.394	375	0.2364
374	0.3807	374	0.2285
373	0.3663	373	0.2228
372	0.3519	372	0.2179
371	0.3384	371	0.2136
370	0.3255	370	0.2096
369	0.3145	369	0.2058
368	0.3057	368	0.2035
367	0.2972	367	0.2027
366	0.2896	366	0.2026
365	0.2826	365	0.2025
364	0.2749	364	0.2023
363	0.2666	363	0.2029
362	0.2587	362	0.2039
361	0.251	361	0.2038
360	0.2437	360	0.2047
359	0.2367	359	0.206
358	0.2293	358	0.2057
357	0.223	357	0.2056
356	0.2181	356	0.2061
355	0.2143	355	0.2062
354	0.2093	354	0.2057
353	0.2041	353	0.2049
352	0.199	352	0.2028
351	0.1956	351	0.201
350	0.1932	350	0.1999
349	0.1901	349	0.1975
348	0.1878	348	0.1947
347	0.1862	347	0.1921
346	0.1859	346	0.189
345	0.1851	345	0.1865
344	0.1816	344	0.1837
343	0.1802	343	0.1807
342	0.1806	342	0.1793
341	0.1792	341	0.1786
340	0.1775	340	0.1772
339	0.1767	339	0.1765
338	0.177	338	0.1766
337	0.1763	337	0.1763
336	0.177	336	0.177
335	0.1772	335	0.178
334	0.1784	334	0.1806
333	0.1801	333	0.1821
332	0.1829	332	0.1853
331	0.1868	331	0.1887
330	0.1919	330	0.1916
329	0.1986	329	0.1951
328	0.2069	328	0.2007
327	0.2163	327	0.2053
326	0.2319	326	0.2106
325	0.2508	325	0.2193
324	0.2727	324	0.2263
323	0.2919	323	0.234
322	0.3077	322	0.244
321	0.3128	321	0.2526
320	0.3129	320	0.2616
319	0.3076	319	0.2697
318	0.3058	318	0.2808
317	0.3087	317	0.2929
316	0.3133	316	0.3048
315	0.3232	315	0.3179
314	0.336	314	0.3297
313	0.3515	313	0.3414
312	0.3708	312	0.355
311	0.39	311	0.3706
310	0.4095	310	0.3902
309	0.4257	309	0.4082
308	0.4386	308	0.4286
307	0.4489	307	0.4513
306	0.4598	306	0.4775
305	0.4701	305	0.5051
304	0.4828	304	0.5316
303	0.4948	303	0.5585
302	0.5083	302	0.5837
301	0.5199	301	0.6038
300	0.5276	300	0.6204
299	0.5366	299	0.6343
298	0.5446	298	0.6429
297	0.5533	297	0.6535
296	0.5603	296	0.6637
295	0.5635	295	0.6708
294	0.5674	294	0.6793
293	0.5691	293	0.6871
292	0.5708	292	0.6968
291	0.5718	291	0.7045
290	0.5696	290	0.7081
289	0.5657	289	0.7125
288	0.5575	288	0.7123
287	0.5418	287	0.7046
286	0.5166	286	0.6813
285	0.4712	285	0.6351
284	0.3863	284	0.5423
283	0.2204	283	0.3622
282	-0.0755	282	0.0481
281	-0.5093	281	-0.3923
280	-0.8223	280	-0.6837
279	-0.7071	279	-0.49
278	-0.5425	278	-0.1028
277	-0.3595	277	1.3141
276	-0.2468	276	10
275	0.0164	275	10
274	0.074	274	10
273	0.1544	273	10
272	0.2999	272	10
271	0.415	271	10
270	0.3968	270	10
269	0.3459	269	10
268	0.4264	268	10
267	0.3112	267	10
266	0.449	266	10
265	0.3961	265	10
264	0.4035	264	10
263	0.305	263	10
262	0.303	262	10
261	0.2832	261	10
260	0.397	260	10
259	0.3762	259	10
258	0.4589	258	10
257	0.3054	257	10
256	0.2141	256	10
255	0.3234	255	10
254	0.3131	254	10
253	0.252	253	10
252	0.2173	252	10
251	0.2273	251	10
250	0.301	250	10

## Sheet: Figure 4b
PL-3a		PL-4a		PL-CP
wavelength (nm)	intensity (a.u.)	wavelength (nm)	intensity (a.u.)	wavelength (nm)	intensity (a.u.)
304.002	370	304.002	146	304.002	4
307.31	347	307.31	127	307.31	2
310.618	338	310.618	119	310.618	2
313.926	349	313.926	119	313.926	-3
317.234	346	317.234	123	317.234	1
320.541	346	320.541	124	320.541	8
323.848	345	323.848	121	323.848	6
327.155	341	327.155	123	327.155	5
330.462	344	330.462	123	330.462	-3
333.768	345	333.768	128	333.768	4
337.075	349	337.075	124	337.075	5
340.381	345	340.381	119	340.381	3
343.687	350	343.687	123	343.687	4
346.993	338	346.993	117	346.993	-1
350.298	346	350.298	125	350.298	1
353.604	346	353.604	124	353.604	-4
356.909	348	356.909	126	356.909	-2
360.214	345	360.214	117	360.214	-1
363.519	345	363.519	127	363.519	7
366.823	347	366.823	126	366.823	5
370.128	347	370.128	126	370.128	5
373.432	348	373.432	124	373.432	-1
376.736	344	376.736	119	376.736	4
380.04	345	380.04	119	380.04	2
383.343	349	383.343	125	383.343	12
386.647	351	386.647	127	386.647	10
389.95	352	389.95	122	389.95	7
393.253	347	393.253	125	393.253	-1
396.556	348	396.556	127	396.556	4
399.859	342	399.859	130	399.859	4
403.161	351	403.161	127	403.161	9
406.463	347	406.463	124	406.463	10
409.765	351	409.765	124	409.765	9
413.067	341	413.067	125	413.067	2
416.369	349	416.369	124	416.369	10
419.67	346	419.67	126	419.67	6
422.971	358	422.971	127	422.971	10
426.273	353	426.273	120	426.273	9
429.573	348	429.573	130	429.573	14
432.874	350	432.874	127	432.874	4
436.175	348	436.175	128	436.175	4
439.475	357	439.475	125	439.475	0
442.775	352	442.775	122	442.775	9
446.075	356	446.075	122	446.075	12
449.374	350	449.374	124	449.374	15
452.674	352	452.674	131	452.674	10
455.973	360	455.973	125	455.973	9
459.272	356	459.272	128	459.272	6
462.571	360	462.571	122	462.571	11
465.87	351	465.87	129	465.87	18
469.168	364	469.168	128	469.168	18
472.467	360	472.467	127	472.467	18
475.765	366	475.765	130	475.765	15
479.063	362	479.063	124	479.063	15
482.361	364	482.361	126	482.361	21
485.658	363	485.658	128	485.658	32
488.955	373	488.955	131	488.955	30
492.253	374	492.253	130	492.253	31
495.549	376	495.549	131	495.549	24
498.846	384	498.846	129	498.846	29
502.143	392	502.143	138	502.143	43
505.439	404	505.439	133	505.439	51
508.735	415	508.735	142	508.735	74
512.031	423	512.031	139	512.031	103
515.327	432	515.327	145	515.327	143
518.623	446	518.623	148	518.623	202
521.918	468	521.918	156	521.918	263
525.213	476	525.213	161	525.213	312
528.508	485	528.508	163	528.508	361
531.803	487	531.803	168	531.803	496
535.098	499	535.098	172	535.098	873
538.392	501	538.392	172	538.392	1767
541.686	507	541.686	172	541.686	3725
544.98	506	544.98	170	544.98	6955
548.274	504	548.274	167	548.274	10262
551.568	513	551.568	170	551.568	12165
554.861	532	554.861	175	554.861	12572
558.154	541	558.154	174	558.154	12225
561.447	555	561.447	175	561.447	11354
564.74	574	564.74	170	564.74	9874
568.033	596	568.033	178	568.033	8041
571.325	634	571.325	178	571.325	6206
574.617	666	574.617	188	574.617	4663
577.91	712	577.91	187	577.91	3565
581.201	780	581.201	193	581.201	2981
584.493	884	584.493	202	584.493	2908
587.785	1071	587.785	219	587.785	3185
591.076	1367	591.076	230	591.076	3533
594.367	1872	594.367	256	594.367	3745
597.658	2716	597.658	306	597.658	3806
600.948	4050	600.948	400	600.948	3737
604.239	6033	604.239	542	604.239	3512
607.529	8777	607.529	747	607.529	3129
610.819	12242	610.819	1050	610.819	2679
614.109	16290	614.109	1597	614.109	2223
617.399	20508	617.399	2603	617.399	1801
620.689	24423	620.689	4215	620.689	1425
623.978	27647	623.978	6436	623.978	1125
627.267	29756	627.267	9047	627.267	909
630.556	30446	630.556	11519	630.556	757
633.845	29639	633.845	13122	633.845	665
637.133	27604	637.133	13223	637.133	607
640.422	24781	640.422	11778	640.422	570
643.71	21793	643.71	9453	643.71	540
646.998	19064	646.998	7106	646.998	539
650.286	16842	650.286	5291	650.286	526
653.573	15151	653.573	4116	653.573	509
656.861	13925	656.861	3400	656.861	478
660.148	13098	660.148	2947	660.148	435
663.435	12577	663.435	2619	663.435	384
666.722	12331	666.722	2400	666.722	347
670.008	12261	670.008	2318	670.008	307
673.295	12310	673.295	2441	673.295	272
676.581	12359	676.581	2758	676.581	230
679.867	12367	679.867	3220	679.867	192
683.153	12255	683.153	3692	683.153	162
686.438	11956	686.438	4036	686.438	137
689.724	11492	689.724	4147	689.724	121
693.009	10887	693.009	4014	693.009	110
696.294	10173	696.294	3676	696.294	95
699.579	9385	699.579	3241	699.579	84
702.864	8592	702.864	2789	702.864	76
706.148	7808	706.148	2380	706.148	70
709.432	7054	709.432	2021	709.432	61
712.717	6327	712.717	1713	712.717	64
716	5656	716	1449	716	58
719.284	5053	719.284	1220	719.284	55
722.568	4539	722.568	1029	722.568	46
725.851	4100	725.851	872	725.851	40
729.134	3741	729.134	752	729.134	33
732.417	3441	732.417	661	732.417	36
735.7	3187	735.7	605	735.7	35
738.982	2970	738.982	573	738.982	34
742.265	2772	742.265	552	742.265	20
745.547	2594	745.547	546	745.547	12
748.829	2427	748.829	530	748.829	17
752.111	2269	752.111	522	752.111	13
755.392	2120	755.392	511	755.392	17
758.674	1975	758.674	492	758.674	15
761.955	1839	761.955	457	761.955	16
765.236	1705	765.236	435	765.236	8
768.517	1581	768.517	394	768.517	6
771.797	1473	771.797	375	771.797	7
775.078	1363	775.078	344	775.078	12
778.358	1267	778.358	321	778.358	8
781.638	1176	781.638	295	781.638	6
784.918	1090	784.918	271	784.918	1
788.197	1007	788.197	254	788.197	5
791.477	943	791.477	240	791.477	5
794.756	873	794.756	222	794.756	9
798.035	817	798.035	204	798.035	5
801.314	755	801.314	196	801.314	6
804.593	720	804.593	187	804.593	1
807.871	675	807.871	175	807.871	6
811.15	646	811.15	168	811.15	1
814.428	612	814.428	165	814.428	4
817.706	580	817.706	157	817.706	4
820.983	557	820.983	151	820.983	10
824.261	542	824.261	154	824.261	-1
827.538	519	827.538	150	827.538	1
830.815	502	830.815	149	830.815	-4
834.092	486	834.092	139	834.092	1
837.369	477	837.369	148	837.369	1
840.646	464	840.646	144	840.646	6
843.922	458	843.922	148	843.922	1
847.198	443	847.198	138	847.198	0
850.474	435	850.474	134	850.474	-7
853.75	421	853.75	132	853.75	1
857.026	423	857.026	137	857.026	-2
860.301	415	860.301	133	860.301	9
863.576	400	863.576	135	863.576	8
866.852	397	866.852	132	866.852	-1
870.126	395	870.126	126	870.126	0
873.401	386	873.401	130	873.401	-2
876.675	387	876.675	130	876.675	4
879.95	379	879.95	129	879.95	3
883.224	380	883.224	129	883.224	3
886.498	373	886.498	123	886.498	2
889.771	370	889.771	132	889.771	0
893.045	373	893.045	124	893.045	-3
896.318	368	896.318	132	896.318	4
899.591	370	899.591	126	899.591	3
902.864	360	902.864	128	902.864	9
906.137	368	906.137	129	906.137	0
909.41	361	909.41	129	909.41	0
912.682	362	912.682	129	912.682	-3
915.954	361	915.954	129	915.954	1
919.226	355	919.226	125	919.226	4
922.498	358	922.498	121	922.498	9
925.769	355	925.769	125	925.769	7
929.041	358	929.041	133	929.041	2
932.312	350	932.312	126	932.312	0
935.583	353	935.583	122	935.583	0
938.854	351	938.854	124	938.854	1
942.125	353	942.125	131	942.125	9
945.395	352	945.395	128	945.395	9
948.665	348	948.665	122	948.665	-7
951.935	347	951.935	119	951.935	-1
955.205	348	955.205	123	955.205	-1
958.475	356	958.475	121	958.475	4
961.744	350	961.744	129	961.744	7
965.014	347	965.014	127	965.014	0
968.283	346	968.283	128	968.283	1
971.552	350	971.552	123	971.552	-2
974.82	353	974.82	129	974.82	2
978.089	350	978.089	125	978.089	5
981.357	353	981.357	130	981.357	3
984.625	344	984.625	124	984.625	10
987.893	350	987.893	117	987.893	3
991.161	344	991.161	122	991.161	1
994.429	354	994.429	124	994.429	-2
997.696	344	997.696	125	997.696	-2
1000.96	347	1000.96	120	1000.96	-1
1004.23	342	1004.23	122	1004.23	1
1007.5	348	1007.5	127	1007.5	4
1010.76	347	1010.76	125	1010.76	-1
1014.03	351	1014.03	128	1014.03	0
1017.3	346	1017.3	123	1017.3	-1
1020.56	350	1020.56	128	1020.56	0
1023.83	355	1023.83	120	1023.83	11
1027.09	346	1027.09	123	1027.09	5
1030.36	348	1030.36	124	1030.36	3
1033.62	346	1033.62	128	1033.62	-3
1036.89	348	1036.89	123	1036.89	1
1040.15	352	1040.15	125	1040.15	4
1043.42	350	1043.42	126	1043.42	9
1046.68	347	1046.68	133	1046.68	5
1049.95	344	1049.95	122	1049.95	1
1053.21	352	1053.21	124	1053.21	-2
1056.48	350	1056.48	124	1056.48	5
1059.74	355	1059.74	123	1059.74	4
1063	347	1063	126	1063	11
1066.27	347	1066.27	126	1066.27	13
1069.53	343	1069.53	126	1069.53	14
1072.79	356	1072.79	124	1072.79	23
1076.06	357	1076.06	127	1076.06	24
1079.32	353	1079.32	127	1079.32	33
1082.58	354	1082.58	126	1082.58	50
1085.84	351	1085.84	125	1085.84	70
1089.11	350	1089.11	119	1089.11	102
1092.37	349	1092.37	121	1092.37	115
1095.63	358	1095.63	123	1095.63	122
1098.89	350	1098.89	129	1098.89	123
1102.15	354	1102.15	124	1102.15	128
1105.41	352	1105.41	130	1105.41	132
1108.67	355	1108.67	126	1108.67	130
1111.93	357	1111.93	129	1111.93	126
1115.2	354	1115.2	122	1115.2	123
1118.46	351	1118.46	125	1118.46	122
1121.72	357	1121.72	123	1121.72	115
1124.98	365	1124.98	122	1124.98	122
1128.24	359	1128.24	126	1128.24	109
1131.49	368	1131.49	127	1131.49	91
1134.76	354	1134.76	125	1134.76	79
1138.01	362	1138.01	119	1138.01	70
1141.27	368	1141.27	126	1141.27	60

## Sheet: Figure 4c
3a		4a		CP-Ph
Potential (V)	Current (A)	Potential (V)	Current (A)	Potential (V)	Current (A)
6.5474e-05	-3.91037e-08	-1.28043e-05	-1.09401e-08	6.5474e-05	-2.98558e-07
0.0006917	-1.20088e-08	0.00484045	5.79983e-09	0.00225727	-1.04237e-07
0.00992854	3.52172e-09	0.00985026	8.30855e-09	0.00225727	-1.04237e-07
0.0150166	7.54814e-09	0.0148601	1.00693e-08	0.00225727	-1.04237e-07
0.0200264	1.11133e-08	0.0199482	1.1774e-08	0.00225727	-1.04237e-07
0.0250363	1.38464e-08	0.0250363	1.31047e-08	0.0250363	9.14535e-09
0.0299678	1.69255e-08	0.0300461	1.44043e-08	0.0250363	9.14535e-09
0.0350559	1.89511e-08	0.0350559	1.55636e-08	0.0250363	9.14535e-09
0.040144	2.1304e-08	0.0400657	1.6779e-08	0.0250363	9.14535e-09
0.0451538	2.32269e-08	0.0451538	1.77638e-08	0.0449189	7.63712e-08
0.0501636	2.54738e-08	0.0500853	1.88358e-08	0.0499288	9.73728e-08
0.0551734	2.72751e-08	0.0551734	1.97302e-08	0.0511812	1.02094e-07
0.0601832	2.89206e-08	0.0602615	2.07431e-08	0.0511812	1.02094e-07
0.0652713	3.07125e-08	0.0653496	2.16624e-08	0.0511812	1.02094e-07
0.0703594	3.25605e-08	0.0702811	2.26628e-08	0.0511812	1.02094e-07
0.0753692	3.4019e-08	0.0752909	2.35167e-08	0.0751344	1.5779e-07
0.0804573	3.56925e-08	0.080379	2.44984e-08	0.0801442	1.67534e-07
0.0854671	3.67926e-08	0.0853888	2.52775e-08	0.085154	1.79447e-07
0.0904769	3.87778e-08	0.0903204	2.62623e-08	0.0903204	1.91171e-07
0.095565	3.98841e-08	0.0954084	2.70632e-08	0.0953302	2.01984e-07
0.100653	4.16169e-08	0.100575	2.80324e-08	0.10034	2.1198e-07
0.105585	4.2798e-08	0.105585	2.88271e-08	0.10535	2.22887e-07
0.110594	4.44808e-08	0.110516	2.97682e-08	0.110516	2.33888e-07
0.115604	4.58147e-08	0.115604	3.05816e-08	0.115448	2.44575e-07
0.120692	4.69117e-08	0.120692	3.15446e-08	0.120536	2.54162e-07
0.125702	4.84169e-08	0.125702	3.23767e-08	0.125467	2.64724e-07
0.13079	4.99439e-08	0.130712	3.33272e-08	0.130555	2.75411e-07
0.1358	5.12217e-08	0.1358	3.41219e-08	0.135643	2.86066e-07
0.140888	5.26022e-08	0.14081	3.50911e-08	0.140575	2.95496e-07
0.145898	5.37366e-08	0.145741	3.5892e-08	0.145585	3.05806e-07
0.150829	5.54756e-08	0.150908	3.69079e-08	0.150595	3.16179e-07
0.155996	5.64822e-08	0.155918	3.76964e-08	0.155761	3.26897e-07
0.161006	5.78067e-08	0.160927	3.87466e-08	0.160771	3.3617e-07
0.166015	5.89816e-08	0.166015	3.94915e-08	0.165781	3.46008e-07
0.171025	6.06114e-08	0.171025	4.06009e-08	0.170869	3.56507e-07
0.176113	6.18736e-08	0.176035	4.14673e-08	0.1758	3.67005e-07
0.181045	6.30173e-08	0.181045	4.24427e-08	0.180888	3.76404e-07
0.186055	6.4535e-08	0.186055	4.32686e-08	0.185898	3.86336e-07
0.191221	6.59623e-08	0.191065	4.44279e-08	0.190986	3.96489e-07
0.196231	6.72089e-08	0.196074	4.52755e-08	0.195996	4.06799e-07
0.201241	6.85053e-08	0.201241	4.63071e-08	0.201006	4.16292e-07
0.206329	6.96896e-08	0.206251	4.72077e-08	0.206094	4.2569e-07
0.211339	7.14597e-08	0.21126	4.83327e-08	0.211026	4.35717e-07
0.216348	7.25224e-08	0.21627	4.92801e-08	0.216035	4.46278e-07
0.221358	7.40931e-08	0.22128	5.03335e-08	0.221202	4.55268e-07
0.226368	7.53926e-08	0.226368	5.12622e-08	0.226133	4.64635e-07
0.231456	7.69789e-08	0.231378	5.25119e-08	0.231221	4.74536e-07
0.236466	7.83875e-08	0.236466	5.34312e-08	0.236309	4.84469e-07
0.241554	7.95905e-08	0.241476	5.45718e-08	0.241241	4.93239e-07
0.246486	8.11019e-08	0.246486	5.55722e-08	0.246329	5.01883e-07
0.251652	8.27567e-08	0.251574	5.68811e-08	0.251339	5.11344e-07
0.256662	8.41217e-08	0.256583	5.7869e-08	0.256349	5.21182e-07
0.261593	8.56799e-08	0.261593	5.91841e-08	0.261358	5.29449e-07
0.266681	8.70138e-08	0.266603	6.02686e-08	0.266525	5.3759e-07
0.271613	8.90301e-08	0.271613	6.17271e-08	0.271456	5.46706e-07
0.276779	9.02767e-08	0.276701	6.2902e-08	0.276544	5.5579e-07
0.281789	9.18723e-08	0.281789	6.41704e-08	0.281633	5.64056e-07
0.286799	9.33962e-08	0.286799	6.53484e-08	0.286564	5.71852e-07
0.291887	9.53128e-08	0.291809	6.69004e-08	0.291574	5.80401e-07
0.296897	9.68835e-08	0.296819	6.81968e-08	0.296662	5.89108e-07
0.301828	9.84729e-08	0.301907	6.96148e-08	0.301672	5.97186e-07
0.306916	1.0033e-07	0.306838	7.09143e-08	0.30676	6.04919e-07
0.311926	1.02085e-07	0.311926	7.25505e-08	0.31177	6.13217e-07
0.317093	1.03946e-07	0.316936	7.39092e-08	0.316779	6.21798e-07
0.322024	1.05581e-07	0.322024	7.54737e-08	0.321946	6.29939e-07
0.32719	1.07372e-07	0.327034	7.70007e-08	0.326877	6.37797e-07
0.332122	1.09635e-07	0.332122	7.87521e-08	0.331887	6.45781e-07
0.33721	1.11207e-07	0.33721	8.00517e-08	0.336975	6.54268e-07
0.34222	1.13282e-07	0.34222	8.1666e-08	0.341985	6.62692e-07
0.34723	1.1523e-07	0.347151	8.30216e-08	0.346995	6.71179e-07
0.352318	1.17462e-07	0.35224	8.47045e-08	0.352083	6.79854e-07
0.357328	1.19505e-07	0.357328	8.60041e-08	0.357093	6.89127e-07
0.362337	1.21328e-07	0.362259	8.74283e-08	0.362103	6.97645e-07
0.367347	1.23686e-07	0.367347	8.86343e-08	0.367112	7.06697e-07
0.372435	1.26012e-07	0.372357	9.02206e-08	0.372201	7.16662e-07
0.377445	1.28149e-07	0.377367	9.13674e-08	0.377289	7.27443e-07
0.382533	1.30444e-07	0.382377	9.26327e-08	0.38222	7.37061e-07
0.387543	1.3255e-07	0.387465	9.36829e-08	0.387308	7.47025e-07
0.392553	1.35316e-07	0.392553	9.50604e-08	0.392318	7.57933e-07
0.397641	1.37296e-07	0.397563	9.60732e-08	0.397328	7.69877e-07
0.402651	1.39653e-07	0.402573	9.71951e-08	0.402338	7.81256e-07
0.407661	1.41948e-07	0.407582	9.80023e-08	0.407426	7.9298e-07
0.41267	1.44557e-07	0.41267	9.92987e-08	0.412436	8.04924e-07
0.417758	1.46883e-07	0.41768	1.00143e-07	0.417445	8.18409e-07
0.422847	1.49146e-07	0.42269	1.01122e-07	0.422533	8.31202e-07
0.427778	1.51724e-07	0.427778	1.01991e-07	0.427543	8.44026e-07
0.432788	1.54301e-07	0.432788	1.0338e-07	0.432553	8.57165e-07
0.437954	1.56564e-07	0.437798	1.03977e-07	0.437641	8.71781e-07
0.442808	1.58953e-07	0.442886	1.04889e-07	0.442573	8.85266e-07
0.447974	1.61405e-07	0.447896	1.05643e-07	0.447661	8.98845e-07
0.452984	1.64391e-07	0.452905	1.06775e-07	0.452671	9.12675e-07
0.457994	1.66623e-07	0.457915	1.07529e-07	0.45768	9.27543e-07
0.463082	1.69326e-07	0.463003	1.08441e-07	0.462769	9.41593e-07
0.46817	1.71935e-07	0.467935	1.09132e-07	0.467778	9.55518e-07
0.47318	1.74952e-07	0.473023	1.10421e-07	0.472788	9.69663e-07
0.478189	1.77561e-07	0.478189	1.10987e-07	0.477876	9.84404e-07
0.483121	1.79856e-07	0.483199	1.11993e-07	0.482964	9.98706e-07
0.488209	1.82873e-07	0.488209	1.12841e-07	0.487896	1.01276e-06
0.493297	1.85828e-07	0.493219	1.13973e-07	0.492906	1.02722e-06
0.498307	1.88468e-07	0.498229	1.1479e-07	0.493688	1.02916e-06
0.503238	1.91171e-07	0.503317	1.15859e-07	0.493688	1.02916e-06
0.508326	1.93906e-07	0.508326	1.16708e-07	0.493688	1.02916e-06
0.513415	1.96987e-07	0.513336	1.17996e-07	0.493688	1.02916e-06
0.518503	1.9947e-07	0.518346	1.18877e-07	0.51819	1.08118e-06
0.523434	2.02173e-07	0.523356	1.19977e-07	0.523278	1.10665e-06
0.528522	2.05033e-07	0.528444	1.2092e-07	0.528287	1.1164e-06
0.533532	2.08114e-07	0.533454	1.22334e-07	0.533297	1.14407e-06
0.53862	2.10911e-07	0.538542	1.23214e-07	0.538385	1.1535e-06
0.54363	2.13772e-07	0.543552	1.24503e-07	0.543473	1.17709e-06
0.54864	2.17041e-07	0.548562	1.25477e-07	0.548483	1.18809e-06
0.553571	2.20435e-07	0.553571	1.26955e-07	0.553415	1.21419e-06
0.558659	2.2361e-07	0.558581	1.27929e-07	0.558503	1.22614e-06
0.563748	2.26973e-07	0.563669	1.29124e-07	0.563591	1.24941e-06
0.568757	2.30525e-07	0.568757	1.30098e-07	0.568523	1.2645e-06
0.573845	2.34863e-07	0.573845	1.31607e-07	0.573611	1.2884e-06
0.578934	2.3854e-07	0.578777	1.3255e-07	0.57862	1.30632e-06
0.583943	2.42878e-07	0.583787	1.33807e-07	0.583709	1.32865e-06
0.588953	2.47216e-07	0.588875	1.34907e-07	0.588718	1.34845e-06
0.593963	2.52088e-07	0.593885	1.36479e-07	0.593728	1.37267e-06
0.598973	2.5674e-07	0.598973	1.37579e-07	0.598738	1.39436e-06
0.604139	2.61298e-07	0.603983	1.38836e-07	0.603826	1.41511e-06
0.609071	2.6661e-07	0.609071	1.40156e-07	0.608914	1.44184e-06
0.614002	2.72048e-07	0.614002	1.41917e-07	0.613924	1.46605e-06
0.619169	2.7758e-07	0.61909	1.43394e-07	0.618855	1.49341e-06
0.6241	2.83426e-07	0.624178	1.45217e-07	0.623944	1.51511e-06
0.62911	2.89493e-07	0.62911	1.46852e-07	0.629032	1.54844e-06
0.634276	2.96785e-07	0.634198	1.49146e-07	0.634041	1.57453e-06
0.639286	3.037e-07	0.639208	1.51095e-07	0.639051	1.60881e-06
0.644296	3.12156e-07	0.644218	1.53578e-07	0.644139	1.63585e-06
0.649384	3.20957e-07	0.649306	1.55747e-07	0.649149	1.67327e-06
0.654394	3.31361e-07	0.654316	1.58796e-07	0.654159	1.7044e-06
0.659404	3.43054e-07	0.659404	1.61531e-07	0.659169	1.74873e-06
0.664413	3.56381e-07	0.664413	1.64768e-07	0.664257	1.78395e-06
0.669502	3.72129e-07	0.669423	1.68006e-07	0.669267	1.83269e-06
0.674511	3.90423e-07	0.674511	1.72029e-07	0.674355	1.87545e-06
0.679521	4.11105e-07	0.679443	1.75895e-07	0.679365	1.93079e-06
0.684531	4.34931e-07	0.684531	1.80264e-07	0.684374	1.97953e-06
0.689541	4.62623e-07	0.689541	1.84759e-07	0.689384	2.04399e-06
0.694551	4.94496e-07	0.694551	1.90008e-07	0.694316	2.10624e-06
0.69956	5.30235e-07	0.699639	1.94975e-07	0.699404	2.17919e-06
0.704648	5.70909e-07	0.704648	2.00538e-07	0.704492	2.24931e-06
0.709658	6.16706e-07	0.709658	2.06039e-07	0.709658	2.33232e-06
0.714746	6.67815e-07	0.714746	2.12074e-07	0.71459	2.41345e-06
0.719756	7.24363e-07	0.719756	2.17795e-07	0.719678	2.49897e-06
0.724688	7.85939e-07	0.724766	2.23578e-07	0.724609	2.58136e-06
0.729776	8.53362e-07	0.729854	2.29111e-07	0.729698	2.66657e-06
0.734864	9.25814e-07	0.734942	2.34957e-07	0.734629	2.75115e-06
0.739874	1.00276e-06	0.739952	2.40081e-07	0.739717	2.82316e-06
0.741439	1.02891e-06	0.744962	2.45173e-07	0.744727	2.89107e-06
0.75005	1.15193e-06	0.749972	2.49636e-07	0.749737	2.94862e-06
0.75506	1.24563e-06	0.75506	2.54257e-07	0.754825	3.00113e-06
0.760069	1.33713e-06	0.760069	2.57809e-07	0.759835	3.03603e-06
0.765158	1.42329e-06	0.765001	2.61078e-07	0.764923	3.06527e-06
0.770246	1.51259e-06	0.770167	2.64001e-07	0.770011	3.08037e-06
0.775177	1.59466e-06	0.775177	2.66893e-07	0.774942	3.09672e-06
0.780265	1.67452e-06	0.780187	2.68841e-07	0.78003	3.09294e-06
0.785275	1.74779e-06	0.785197	2.70759e-07	0.78504	3.09514e-06
0.790363	1.81099e-06	0.790207	2.72362e-07	0.790128	3.08288e-06
0.795295	1.8701e-06	0.795295	2.74091e-07	0.79506	3.07974e-06
0.800383	1.91287e-06	0.800305	2.75065e-07	0.800226	3.06056e-06
0.805314	1.94871e-06	0.805314	2.76165e-07	0.805158	3.04861e-06
0.810481	1.97041e-06	0.810402	2.77328e-07	0.810324	3.02723e-06
0.815491	1.98047e-06	0.815491	2.78743e-07	0.815256	3.02125e-06
0.8205	1.98016e-06	0.8205	2.79906e-07	0.820344	2.99987e-06
0.82551	1.96538e-06	0.82551	2.81383e-07	0.825275	2.98918e-06
0.830598	1.94557e-06	0.83052	2.82798e-07	0.830363	2.97063e-06
0.835686	1.91475e-06	0.835608	2.85186e-07	0.835373	2.9656e-06
0.840696	1.88016e-06	0.840696	2.87292e-07	0.840461	2.94642e-06
0.845706	1.84149e-06	0.845628	2.90027e-07	0.845471	2.93855e-06
0.850716	1.7981e-06	0.850637	2.93327e-07	0.850481	2.92378e-06
0.855726	1.75911e-06	0.855647	2.97791e-07	0.855569	2.92e-06
0.860814	1.7154e-06	0.860814	3.02411e-07	0.860579	2.90774e-06
0.865824	1.67704e-06	0.865824	3.08258e-07	0.865589	2.89956e-06
0.870833	1.63805e-06	0.870833	3.14796e-07	0.870598	2.89076e-06
0.875921	1.60126e-06	0.875765	3.23094e-07	0.875608	2.88699e-06
0.880931	1.56887e-06	0.880775	3.32147e-07	0.880696	2.88038e-06
0.886019	1.53429e-06	0.885863	3.42771e-07	0.885706	2.87441e-06
0.890951	1.50599e-06	0.890951	3.54747e-07	0.890716	2.86875e-06
0.896039	1.47706e-06	0.895961	3.68797e-07	0.895804	2.86435e-06
0.901127	1.45159e-06	0.901049	3.84168e-07	0.900814	2.86183e-06
0.906137	1.42832e-06	0.90598	4.01298e-07	0.905824	2.85554e-06
0.911068	1.40348e-06	0.911068	4.20064e-07	0.910912	2.85617e-06
0.916156	1.38524e-06	0.916156	4.40903e-07	0.916	2.8524e-06
0.921166	1.36323e-06	0.921166	4.62529e-07	0.92101	2.8568e-06
0.926176	1.34688e-06	0.926176	4.85381e-07	0.926019	2.84737e-06
0.931264	1.33022e-06	0.931186	5.08924e-07	0.931029	2.85429e-06
0.936352	1.31481e-06	0.936196	5.3341e-07	0.936039	2.85177e-06
0.941284	1.30349e-06	0.941284	5.56921e-07	0.941206	2.85869e-06
0.946372	1.2884e-06	0.946294	5.80024e-07	0.946137	2.85429e-06
0.951382	1.28022e-06	0.951303	6.0165e-07	0.951147	2.86183e-06
0.95647	1.26985e-06	0.956392	6.22144e-07	0.956157	2.86309e-06
0.961558	1.26136e-06	0.961401	6.394e-07	0.961245	2.86938e-06
0.966489	1.25538e-06	0.966489	6.53922e-07	0.966255	2.86655e-06
0.971577	1.24721e-06	0.971499	6.65646e-07	0.971264	2.87787e-06
0.976587	1.24501e-06	0.976587	6.74699e-07	0.976352	2.87881e-06
0.981675	1.23809e-06	0.981597	6.80105e-07	0.981362	2.8895e-06
0.986685	1.23526e-06	0.986607	6.82934e-07	0.986372	2.89013e-06
0.991695	1.23211e-06	0.991617	6.82903e-07	0.99146	2.89894e-06
0.996783	1.2274e-06	0.996783	6.81331e-07	0.99647	2.90491e-06
1.00179	1.22582e-06	1.00171	6.77119e-07	1.00156	2.91497e-06
1.0068	1.21985e-06	1.00672	6.71807e-07	1.00649	2.91654e-06
1.01181	1.21828e-06	1.01181	6.65584e-07	1.01158	2.92598e-06
1.0169	1.21451e-06	1.01682	6.59077e-07	1.01667	2.93447e-06
1.02199	1.2101e-06	1.02175	6.51753e-07	1.02168	2.94201e-06
1.02692	1.2079e-06	1.02684	6.44618e-07	1.02669	2.95145e-06
1.03201	1.2013e-06	1.03193	6.37137e-07	1.03185	2.95742e-06
1.03694	1.20036e-06	1.03686	6.30505e-07	1.03678	2.97063e-06
1.04211	1.1947e-06	1.04203	6.23684e-07	1.04179	2.97471e-06
1.04712	1.19187e-06	1.04696	6.17303e-07	1.0468	2.98478e-06
1.0522	1.18872e-06	1.05205	6.10859e-07	1.05189	2.98824e-06
1.05714	1.18432e-06	1.05714	6.04982e-07	1.0569	3.00364e-06
1.06215	1.18338e-06	1.06215	5.99669e-07	1.06199	3.00742e-06
1.06723	1.17803e-06	1.06723	5.94797e-07	1.067	3.02251e-06
1.07232	1.1774e-06	1.07217	5.90177e-07	1.07201	3.02723e-06
1.07725	1.17426e-06	1.07717	5.86719e-07	1.07702	3.04578e-06
1.08234	1.17174e-06	1.08226	5.83073e-07	1.08211	3.04986e-06
1.08727	1.17111e-06	1.08727	5.79993e-07	1.08712	3.06527e-06
1.09236	1.16734e-06	1.09236	5.77069e-07	1.09213	3.07188e-06
1.09745	1.16797e-06	1.09737	5.75089e-07	1.09721	3.09168e-06
1.10254	1.16514e-06	1.10246	5.73015e-07	1.10222	3.0986e-06
1.10747	1.16451e-06	1.10739	5.71286e-07	1.10723	3.11715e-06
1.11256	1.1642e-06	1.11248	5.69337e-07	1.11224	3.1269e-06
1.11757	1.16231e-06	1.11749	5.68614e-07	1.11725	3.15237e-06
1.12258	1.1642e-06	1.12258	5.67985e-07	1.12242	3.16369e-06
1.12766	1.16199e-06	1.12759	5.67074e-07	1.12735	3.1835e-06
1.13267	1.1642e-06	1.1326	5.66854e-07	1.13244	3.20331e-06
1.13768	1.16577e-06	1.13761	5.68174e-07	1.13745	3.23161e-06
1.14277	1.16703e-06	1.14269	5.68677e-07	1.14254	3.25299e-06
1.14778	1.17206e-06	1.1477	5.69683e-07	1.14747	3.28286e-06
1.15287	1.17269e-06	1.15271	5.70594e-07	1.15256	3.31116e-06
1.1578	1.17992e-06	1.1578	5.72197e-07	1.15764	3.34826e-06
1.16289	1.18432e-06	1.16281	5.73706e-07	1.16265	3.38254e-06
1.1679	1.19124e-06	1.1679	5.75341e-07	1.16766	3.41964e-06
1.17291	1.20036e-06	1.17291	5.77415e-07	1.17267	3.46492e-06
1.178	1.20759e-06	1.17792	5.8015e-07	1.17768	3.51303e-06
1.18301	1.22016e-06	1.18301	5.82664e-07	1.18277	3.56585e-06
1.1881	1.23023e-06	1.18802	5.85808e-07	1.1877	3.61868e-06
1.19311	1.24563e-06	1.19303	5.89171e-07	1.19279	3.68471e-06
1.19811	1.2623e-06	1.19804	5.9332e-07	1.1978	3.752e-06
		1.20312	5.97281e-07	1.20297	3.82778e-06
1.19999	1.26481e-06	1.20813	6.01933e-07	1.20782	3.90356e-06
1.19514	1.01987e-06	1.21322	6.0693e-07	1.21291	3.99569e-06
1.18997	9.50065e-07	1.21815	6.12777e-07	1.218	4.08719e-06
1.18496	9.01642e-07	1.22324	6.18749e-07	1.22301	4.20259e-06
1.17995	8.62337e-07	1.22825	6.25507e-07	1.22802	4.32616e-06
1.17494	8.27435e-07	1.23326	6.32579e-07	1.23311	4.49438e-06
1.16993	8.00393e-07	1.23827	6.40846e-07	1.23804	4.6821e-06
1.16485	7.73352e-07	1.24336	6.48956e-07	1.24312	4.94088e-06
1.15984	7.5197e-07	1.24837	6.57757e-07	1.24806	5.22607e-06
1.15483	7.31532e-07	1.25346	6.67092e-07	1.25307	5.5556e-06
1.14982	7.12352e-07	1.25855	6.77402e-07	1.25815	5.90683e-06
1.14481	6.97259e-07	1.26348	6.87524e-07	1.26316	6.30081e-06
1.13972	6.78707e-07	1.26849	6.98399e-07	1.26825	6.63537e-06
1.13463	6.66444e-07	1.27358	7.09338e-07	1.27326	6.93189e-06
1.1297	6.51351e-07	1.27858	7.21188e-07	1.27835	7.1696e-06
1.12469	6.39088e-07	1.28367	7.32692e-07	1.28328	7.39756e-06
1.1196	6.27454e-07	1.28868	7.44794e-07	1.28837	7.57836e-06
1.11459	6.13304e-07	1.29377	7.5655e-07	1.29338	7.71357e-06
1.1095	6.04186e-07	1.29878	7.69248e-07	1.29847	7.82897e-06
1.10449	5.91608e-07	1.29988	7.72423e-07	1.30356	7.89249e-06
1.09941	5.82175e-07	1.29526	6.25067e-07	1.30857	7.95254e-06
1.09447	5.71799e-07	1.29033	5.72197e-07	1.31365	7.98839e-06
1.08939	5.61108e-07	1.28524	5.29795e-07	1.31866	7.98524e-06
1.08438	5.53876e-07	1.28015	4.94622e-07	1.3236	7.98084e-06
1.07937	5.41613e-07	1.27514	4.63598e-07	1.32868	7.96198e-06
1.07428	5.35324e-07	1.27005	4.37006e-07	1.33377	7.93682e-06
1.06919	5.25262e-07	1.26504	4.12897e-07	1.33878	7.91072e-06
1.06418	5.17087e-07	1.25995	3.91931e-07	1.34379	7.86953e-06
1.05917	5.09226e-07	1.25494	3.73072e-07	1.34888	7.85255e-06
1.05408	4.99164e-07	1.24994	3.56476e-07	1.35389	7.80759e-06
1.04915	4.92876e-07	1.24485	3.40948e-07	1.3589	7.78463e-06
1.04406	4.83128e-07	1.23992	3.27589e-07	1.36391	7.74281e-06
1.03898	4.75582e-07	1.23475	3.15142e-07	1.369	7.72772e-06
1.03397	4.67406e-07	1.22974	3.04392e-07	1.37408	7.71577e-06
1.02896	4.57973e-07	1.22481	2.93893e-07	1.37902	7.70005e-06
1.02387	4.5137e-07	1.2198	2.84872e-07	1.3841	7.67238e-06
1.01886	4.40679e-07	1.21471	2.76385e-07	1.38911	7.67458e-06
1.01385	4.33447e-07	1.20962	2.6881e-07	1.3942	7.63779e-06
1.00884	4.237e-07	1.20453	2.61392e-07	1.39913	7.63559e-06
1.00375	4.15524e-07	1.19952	2.54917e-07	1.4043	7.60666e-06
0.99874	4.08292e-07	1.19451	2.48662e-07	1.40923	7.57962e-06
0.993574	3.97916e-07	1.18943	2.43035e-07	1.41432	7.56013e-06
0.98872	3.92256e-07	1.18449	2.3744e-07	1.41933	7.5617e-06
0.983711	3.82823e-07	1.17941	2.32537e-07	1.42434	7.54692e-06
0.978701	3.77792e-07	1.17432	2.27633e-07	1.42943	7.55195e-06
0.973613	3.71504e-07	1.16931	2.23233e-07	1.43444	7.56673e-06
0.968603	3.65215e-07	1.1643	2.18581e-07	1.43945	7.59126e-06
0.963515	3.61756e-07	1.15921	2.14652e-07	1.44454	7.63182e-06
0.958505	3.55153e-07	1.1542	2.10628e-07	1.44954	7.69156e-06
0.953417	3.53581e-07	1.14919	2.07076e-07	1.45455	7.75099e-06
0.948407	3.4855e-07	1.14418	2.03116e-07	1.45956	7.83243e-06
0.943397	3.4572e-07	1.13909	1.9991e-07	1.46457	7.92802e-06
0.938309	3.43204e-07	1.13416	1.96389e-07	1.46966	7.99939e-06
0.933221	3.38173e-07	1.12907	1.93372e-07	1.47467	8.09561e-06
0.92829	3.36601e-07	1.12406	1.89726e-07	1.47968	8.20032e-06
0.92328	3.30941e-07	1.11905	1.86739e-07	1.48477	8.2761e-06
0.918192	3.2874e-07	1.11397	1.83471e-07	1.48986	8.35313e-06
0.913182	3.23709e-07	1.10888	1.8061e-07	1.49479	8.42199e-06
0.908172	3.18049e-07	1.10387	1.77341e-07	1.4998	8.43426e-06
0.903084	3.14591e-07	1.09878	1.74386e-07	1.50489	8.49054e-06
0.898074	3.04843e-07	1.09385	1.71023e-07	1.50982	8.52167e-06
0.893064	2.99498e-07	1.08876	1.67817e-07	1.51499	8.53393e-06
0.888055	2.89121e-07	1.08383	1.64171e-07	1.52	8.58267e-06
0.882966	2.80003e-07	1.07874	1.60776e-07	1.52501	8.58361e-06
0.877957	2.68683e-07	1.07373	1.56816e-07	1.53009	8.60248e-06
0.872869	2.5359e-07	1.06872	1.53012e-07	1.53518	8.62858e-06
0.86778	2.40698e-07	1.06371	1.48297e-07	1.54019	8.62103e-06
0.862771	2.20889e-07	1.05854	1.43677e-07	1.54512	8.65122e-06
0.857761	2.01394e-07	1.05353	1.38396e-07	1.55021	8.63896e-06
0.852751	1.7844e-07	1.04853	1.32675e-07	1.55522	8.64399e-06
0.847741	1.5077e-07	1.04352	1.25917e-07	1.56031	8.6377e-06
0.842731	1.22156e-07	1.03843	1.18845e-07	1.5654	8.63613e-06
0.839209	9.76302e-08	1.03342	1.1061e-07	1.57041	8.62449e-06
0.832633	5.21451e-08	1.02849	1.01651e-07	1.57542	8.62449e-06
0.827937	9.74257e-09	1.0234	9.11215e-08	1.58035	8.63267e-06
0.822614	-4.19064e-08	1.01831	7.96172e-08	1.58551	8.64839e-06
0.817604	-9.68769e-08	1.0133	6.6447e-08	1.59045	8.6704e-06
0.812594	-1.57322e-07	1.00821	5.20823e-08	1.59546	8.69807e-06
0.807584	-2.22639e-07	1.0032	3.57373e-08	1.59968	8.7314e-06
0.802575	-2.92796e-07	0.998114	1.81036e-08	1.59538	6.77278e-06
0.797487	-3.68109e-07	0.993182	-1.54246e-09	1.59029	6.17127e-06
0.792477	-4.48073e-07	0.988172	-2.21888e-08	1.58528	5.74238e-06
0.787545	-5.30395e-07	0.983163	-4.45428e-08	1.58019	5.3965e-06
0.782457	-6.15609e-07	0.978075	-6.76792e-08	1.5751	5.11822e-06
0.777369	-7.02017e-07	0.972987	-9.15416e-08	1.57009	4.87391e-06
0.772438	-7.88897e-07	0.968055	-1.15673e-07	1.56508	4.6733e-06
0.767271	-8.74016e-07	0.962967	-1.39154e-07	1.56007	4.49564e-06
0.76234	-9.56055e-07	0.957879	-1.61534e-07	1.55506	4.35351e-06
0.757486	-1.03064e-06	0.952869	-1.82499e-07	1.54998	4.21673e-06
0.752085	-1.08213e-06	0.947859	-2.00919e-07	1.54497	4.11769e-06
0.746997	-1.16011e-06	0.942771	-2.17169e-07	1.53988	4.01896e-06
0.742065	-1.22174e-06	0.937761	-2.30057e-07	1.53487	3.94381e-06
0.737056	-1.26608e-06	0.932673	-2.40052e-07	1.52986	3.86457e-06
0.732046	-1.30066e-06	0.927742	-2.46464e-07	1.52477	3.8086e-06
0.72688	-1.32236e-06	0.922654	-2.50425e-07	1.51976	3.74634e-06
0.721948	-1.32865e-06	0.917644	-2.51117e-07	1.51475	3.70169e-06
0.71686	-1.32771e-06	0.912634	-2.49859e-07	1.50966	3.65452e-06
0.711694	-1.31073e-06	0.907546	-2.46276e-07	1.50473	3.61302e-06
0.706762	-1.2884e-06	0.902536	-2.4153e-07	1.49964	3.57183e-06
0.701674	-1.25507e-06	0.897448	-2.35243e-07	1.49463	3.53064e-06
0.696664	-1.21671e-06	0.892438	-2.28579e-07	1.48954	3.48693e-06
0.691654	-1.17741e-06	0.887428	-2.2113e-07	1.48454	3.45203e-06
0.686566	-1.13181e-06	0.882419	-2.14026e-07	1.47953	3.41587e-06
0.681556	-1.08999e-06	0.87733	-2.06514e-07	1.47444	3.37248e-06
0.676625	-1.04534e-06	0.872242	-1.9941e-07	1.46943	3.33411e-06
0.671537	-1.00478e-06	0.867233	-1.92306e-07	1.46434	3.28192e-06
0.666527	-9.65791e-07	0.862144	-1.86082e-07	1.45941	3.23507e-06
0.661439	-9.27115e-07	0.857135	-1.79859e-07	1.45432	3.17815e-06
0.656429	-8.95986e-07	0.852203	-1.74484e-07	1.44923	3.13162e-06
0.651341	-8.62027e-07	0.847115	-1.69235e-07	1.4443	3.08131e-06
0.646331	-8.34357e-07	0.842183	-1.6496e-07	1.43921	3.03823e-06
0.641243	-8.06686e-07	0.837095	-1.60811e-07	1.4342	2.99012e-06
0.636155	-7.81531e-07	0.832007	-1.57447e-07	1.42919	2.95208e-06
0.631223	-7.60779e-07	0.826997	-1.54053e-07	1.42418	2.90743e-06
0.626214	-7.38139e-07	0.821909	-1.51947e-07	1.41909	2.87158e-06
0.621204	-7.20845e-07	0.8169	-1.49558e-07	1.41401	2.82001e-06
0.616116	-7.01979e-07	0.81189	-1.48143e-07	1.409	2.78605e-06
0.611028	-6.86572e-07	0.80688	-1.4676e-07	1.40399	2.74486e-06
0.606018	-6.71793e-07	0.801792	-1.46446e-07	1.39898	2.70084e-06
0.601086	-6.55757e-07	0.796782	-1.46006e-07	1.39397	2.66248e-06
0.59592	-6.45381e-07	0.791772	-1.46195e-07	1.38888	2.62601e-06
0.59091	-6.30917e-07	0.786762	-1.46477e-07	1.38387	2.57978e-06
0.585979	-6.2054e-07	0.781674	-1.47483e-07	1.37878	2.55652e-06
0.580969	-6.09221e-07	0.776664	-1.48269e-07	1.37385	2.51249e-06
0.575881	-5.97901e-07	0.771576	-1.49684e-07	1.36876	2.46753e-06
0.570793	-5.89726e-07	0.766488	-1.50847e-07	1.36375	2.41722e-06
0.565783	-5.77777e-07	0.761557	-1.52638e-07	1.35866	2.36125e-06
0.560773	-5.7086e-07	0.756469	-1.53833e-07	1.35365	2.30402e-06
0.555685	-5.60169e-07	0.751459	-1.55373e-07	1.34857	2.249e-06
0.550753	-5.52308e-07	0.746449	-1.56347e-07	1.34363	2.1968e-06
0.545587	-5.44761e-07	0.741439	-1.57636e-07	1.33855	2.13737e-06
0.540655	-5.35643e-07	0.736351	-1.58233e-07	1.33354	2.08455e-06
0.535489	-5.30926e-07	0.731341	-1.58705e-07	1.32853	2.01411e-06
0.530558	-5.21493e-07	0.726332	-1.58579e-07	1.32344	1.94494e-06
0.525469	-5.15833e-07	0.721244	-1.58673e-07	1.31835	1.86098e-06
0.52046	-5.07973e-07	0.716234	-1.57887e-07	1.31342	1.76571e-06
0.51545	-5.01055e-07	0.711146	-1.5707e-07	1.30833	1.65471e-06
0.51044	-4.96653e-07	0.706214	-1.5575e-07	1.30332	1.54403e-06
0.505352	-4.88477e-07	0.701126	-1.54618e-07	1.29831	1.39751e-06
0.500342	-4.84704e-07	0.696038	-1.52953e-07	1.2933	1.24501e-06
0.495254	-4.76529e-07	0.691028	-1.51381e-07	1.28829	1.06546e-06
0.490244	-4.71498e-07	0.686096	-1.49526e-07	1.2832	8.82776e-07
0.485313	-4.66153e-07	0.68093	-1.4808e-07	1.27812	6.69903e-07
0.480146	-4.58606e-07	0.67592	-1.46195e-07	1.27326	4.5703e-07
0.475215	-4.55776e-07	0.670911	-1.44591e-07	1.26817	2.12399e-07
0.470127	-4.4823e-07	0.665822	-1.42768e-07	1.26559	9.51147e-08
0.465117	-4.44142e-07	0.660813	-1.41511e-07	1.26559	9.51147e-08
0.460029	-4.37853e-07	0.655881	-1.39845e-07	1.26559	9.51147e-08
0.455019	-4.32194e-07	0.650715	-1.38399e-07	1.26559	9.51147e-08
0.449931	-4.2842e-07	0.645705	-1.37016e-07	1.24563	-8.1684e-07
0.444999	-4.21817e-07	0.640773	-1.36073e-07	1.24226	-1.03077e-06
0.43999	-4.19302e-07	0.635607	-1.34784e-07	1.24226	-1.03077e-06
0.434901	-4.12699e-07	0.630597	-1.3403e-07	1.24226	-1.03077e-06
0.429892	-4.08611e-07	0.625587	-1.3271e-07	1.24226	-1.03077e-06
0.424804	-4.04209e-07	0.620578	-1.32176e-07	1.21776	-1.93614e-06
0.419794	-3.98549e-07	0.615489	-1.31201e-07	1.21275	-2.02953e-06
0.414706	-3.96348e-07	0.61048	-1.3073e-07	1.20774	-2.0899e-06
0.409774	-3.89745e-07	0.60547	-1.29912e-07	1.20273	-2.11788e-06
0.404764	-3.87858e-07	0.600382	-1.2985e-07	1.19765	-2.11883e-06
0.399598	-3.82513e-07	0.59545	-1.29252e-07	1.19264	-2.0987e-06
0.39451	-3.78425e-07	0.590362	-1.29064e-07	1.18755	-2.05971e-06
0.3895	-3.76224e-07	0.585274	-1.28655e-07	1.18246	-2.0138e-06
0.38449	-3.7025e-07	0.580343	-1.28812e-07	1.17737	-1.95469e-06
0.379559	-3.69306e-07	0.575333	-1.28467e-07	1.17244	-1.89621e-06
0.374471	-3.63647e-07	0.570166	-1.28529e-07	1.16743	-1.83017e-06
0.369461	-3.61131e-07	0.565235	-1.28247e-07	1.16234	-1.77169e-06
0.364373	-3.57987e-07	0.560147	-1.28687e-07	1.15733	-1.7066e-06
0.359363	-3.5327e-07	0.555059	-1.28498e-07	1.15224	-1.65346e-06
0.354353	-3.52641e-07	0.550049	-1.28561e-07	1.14731	-1.59403e-06
0.349265	-3.46982e-07	0.545039	-1.28404e-07	1.14222	-1.54655e-06
0.344255	-3.46038e-07	0.539951	-1.28624e-07	1.13721	-1.49341e-06
0.339245	-3.41636e-07	0.534941	-1.28404e-07	1.13213	-1.45631e-06
0.334157	-3.38492e-07	0.529931	-1.28435e-07	1.12712	-1.40789e-06
0.329147	-3.3692e-07	0.524921	-1.28121e-07	1.12211	-1.37456e-06
0.324138	-3.32203e-07	0.519833	-1.28278e-07	1.11702	-1.33525e-06
0.31905	-3.31574e-07	0.514824	-1.27869e-07	1.11201	-1.30884e-06
0.31404	-3.27172e-07	0.509736	-1.27775e-07	1.107	-1.27331e-06
0.308952	-3.25914e-07	0.504726	-1.27335e-07	1.10191	-1.25035e-06
0.303942	-3.22456e-07	0.499716	-1.27366e-07	1.09698	-1.22331e-06
0.29901	-3.18682e-07	0.494706	-1.26769e-07	1.09189	-1.20287e-06
0.293844	-3.18368e-07	0.489696	-1.26643e-07	1.08688	-1.17992e-06
0.288834	-3.13966e-07	0.484608	-1.26141e-07	1.08179	-1.16231e-06
0.283903	-3.13023e-07	0.479677	-1.26298e-07	1.07671	-1.14439e-06
0.278815	-3.09249e-07	0.474589	-1.25763e-07	1.0717	-1.12898e-06
0.273726	-3.07048e-07	0.4695	-1.25638e-07	1.06676	-1.11515e-06
0.268717	-3.05476e-07	0.464491	-1.25135e-07	1.06168	-1.10194e-06
0.263629	-3.01703e-07	0.459403	-1.25135e-07	1.05659	-1.09125e-06
0.258697	-3.02017e-07	0.454471	-1.24789e-07	1.05158	-1.0793e-06
0.253609	-2.97615e-07	0.449305	-1.24537e-07	1.04657	-1.07301e-06
0.248521	-2.96043e-07	0.444373	-1.24286e-07	1.04164	-1.05886e-06
0.243589	-2.94156e-07	0.439363	-1.2438e-07	1.03647	-1.05698e-06
0.238501	-2.90698e-07	0.434275	-1.24066e-07	1.03138	-1.04629e-06
0.233491	-2.90698e-07	0.429265	-1.24129e-07	1.02645	-1.04409e-06
0.228482	-2.86296e-07	0.424177	-1.23846e-07	1.02136	-1.03245e-06
0.223472	-2.86296e-07	0.419246	-1.24066e-07	1.01635	-1.03465e-06
0.218462	-2.82837e-07	0.414158	-1.23815e-07	1.01134	-1.02428e-06
0.213374	-2.81265e-07	0.409148	-1.23909e-07	1.00633	-1.02742e-06
0.208207	-2.79692e-07	0.40406	-1.23752e-07	1.00132	-1.01673e-06
0.203354	-2.76862e-07	0.398972	-1.24192e-07	0.996157	-1.02207e-06
0.198344	-2.76862e-07	0.39404	-1.24129e-07	0.991225	-1.01296e-06
0.193256	-2.73089e-07	0.388952	-1.24223e-07	0.986137	-1.01862e-06
0.188168	-2.72146e-07	0.383942	-1.2416e-07	0.981206	-1.00981e-06
0.18308	-2.69945e-07	0.378932	-1.24412e-07	0.976118	-1.01453e-06
0.17807	-2.67115e-07	0.373766	-1.24286e-07	0.97103	-1.00792e-06
0.173061	-2.67429e-07	0.368756	-1.24412e-07	0.966098	-1.01264e-06
0.168051	-2.63342e-07	0.363825	-1.24255e-07	0.96101	-1.00447e-06
0.162963	-2.63342e-07	0.358737	-1.24537e-07	0.955922	-1.01107e-06
0.158031	-2.60512e-07	0.353727	-1.24192e-07	0.95099	-1.00415e-06
0.152865	-2.58625e-07	0.348639	-1.24317e-07	0.945824	-1.00761e-06
0.147933	-2.57996e-07	0.343707	-1.24035e-07	0.940814	-1.00541e-06
0.142923	-2.54852e-07	0.338619	-1.24097e-07	0.935804	-1.00604e-06
0.137835	-2.55166e-07	0.333609	-1.23783e-07	0.930794	-1.00635e-06
0.132747	-2.52022e-07	0.328521	-1.23689e-07	0.925706	-1.00792e-06
0.127737	-2.51393e-07	0.32359	-1.23217e-07	0.920775	-1.00761e-06
0.122728	-2.49507e-07	0.318502	-1.23217e-07	0.915609	-1.01013e-06
0.117718	-2.46991e-07	0.313414	-1.22714e-07	0.910677	-1.01138e-06
0.11263	-2.4762e-07	0.308325	-1.2262e-07	0.905589	-1.01264e-06
0.10762	-2.43847e-07	0.303394	-1.22086e-07	0.900579	-1.01516e-06
0.102532	-2.44476e-07	0.298384	-1.21991e-07	0.895569	-1.01579e-06
0.097522	-2.41646e-07	0.293296	-1.21363e-07	0.890403	-1.02239e-06
0.0925122	-2.40073e-07	0.288286	-1.21143e-07	0.88555	-1.02145e-06
0.0875806	-2.40388e-07	0.283198	-1.20483e-07	0.880462	-1.02899e-06
0.0824925	-2.36615e-07	0.278188	-1.2042e-07	0.875295	-1.03119e-06
0.0774827	-2.37872e-07	0.273178	-1.19917e-07	0.870364	-1.03905e-06
0.0723163	-2.34728e-07	0.268169	-1.19603e-07	0.865354	-1.0444e-06
0.0673065	-2.34414e-07	0.263081	-1.18942e-07	0.860266	-1.05666e-06
0.0622967	-2.3347e-07	0.258071	-1.18785e-07	0.855256	-1.06012e-06
0.0572086	-2.30955e-07	0.252983	-1.18157e-07	0.850246	-1.07804e-06
0.0521988	-2.31898e-07	0.247973	-1.17937e-07	0.845236	-1.08559e-06
0.0472673	-2.28754e-07	0.242963	-1.17277e-07	0.840226	-1.10886e-06
0.0421009	-2.29697e-07	0.237875	-1.17182e-07	0.83506	-1.12112e-06
0.0371694	-2.27182e-07	0.232865	-1.16616e-07	0.830129	-1.15036e-06
0.0320813	-2.26238e-07	0.227855	-1.16334e-07	0.825119	-1.17237e-06
0.0270715	-2.26553e-07	0.222846	-1.15642e-07	0.820031	-1.20696e-06
0.0219834	-2.24037e-07	0.217757	-1.15516e-07	0.815021	-1.24061e-06
0.0169736	-2.25295e-07	0.212748	-1.14919e-07	0.809933	-1.28494e-06
0.0119638	-2.2278e-07	0.207738	-1.14542e-07	0.804923	-1.32991e-06
0.00695396	-2.2278e-07	0.20265	-1.13976e-07	0.799913	-1.38776e-06
0.00194415	-2.22151e-07	0.19764	-1.13913e-07	0.794903	-1.45002e-06
-0.00322221	-2.1995e-07	0.19263	-1.13253e-07	0.789737	-1.52769e-06
-0.00815375	-2.21836e-07	0.187542	-1.12939e-07	0.784884	-1.61101e-06
-0.0132418	-2.18692e-07	0.182454	-1.12404e-07	0.779717	-1.70346e-06
-0.0181734	-2.1995e-07	0.177522	-1.12153e-07	0.774708	-1.80911e-06
-0.0233397	-2.18377e-07	0.172434	-1.11619e-07	0.769698	-1.92325e-06
-0.0283496	-2.17749e-07	0.167346	-1.11273e-07	0.764688	-2.04745e-06
-0.0334376	-2.19006e-07	0.162336	-1.10707e-07	0.7596	-2.17448e-06
-0.0383692	-2.16805e-07	0.157327	-1.10644e-07	0.75459	-2.31315e-06
-0.0434573	-2.18063e-07	0.152317	-1.10078e-07	0.74958	-2.44678e-06
-0.0484671	-2.16491e-07	0.147307	-1.09764e-07	0.74457	-2.58482e-06
-0.0535552	-2.16491e-07	0.142219	-1.09198e-07	0.739561	-2.70902e-06
-0.0584867	-2.1712e-07	0.137209	-1.08915e-07	0.734551	-2.83071e-06
-0.0635748	-2.14919e-07	0.132121	-1.08413e-07	0.729463	-2.92913e-06
-0.0685846	-2.1712e-07	0.127033	-1.08067e-07	0.724453	-3.02126e-06
-0.0736727	-2.14919e-07	0.12218	-1.07532e-07	0.719365	-3.07943e-06
-0.0786825	-2.16176e-07	0.117092	-1.07375e-07	0.714355	-3.13257e-06
-0.0837706	-2.15548e-07	0.112082	-1.06841e-07	0.709345	-3.14892e-06
-0.0887804	-2.14604e-07	0.106994	-1.06495e-07	0.704257	-3.15835e-06
-0.0937902	-2.16491e-07	0.101906	-1.05929e-07	0.699247	-3.13823e-06
-0.0987217	-2.14604e-07	0.096974	-1.05741e-07	0.694237	-3.11244e-06
-0.103888	-2.16491e-07	0.0918859	-1.05206e-07	0.689228	-3.06465e-06
-0.108898	-2.15233e-07	0.0868761	-1.04924e-07	0.684218	-3.0222e-06
-0.113908	-2.15233e-07	0.0818663	-1.04358e-07	0.679051	-2.95617e-06
-0.118918	-2.16805e-07	0.0768565	-1.04295e-07	0.674042	-2.90208e-06
-0.124006	-2.14604e-07	0.0717684	-1.03729e-07	0.669032	-2.83228e-06
-0.129094	-2.1712e-07	0.0666803	-1.03446e-07	0.663944	-2.77474e-06
-0.134104	-2.15548e-07	0.0616705	-1.02912e-07	0.658934	-2.70808e-06
-0.139035	-2.16805e-07	0.0566607	-1.02786e-07	0.653846	-2.65274e-06
-0.144123	-2.16805e-07	0.0516509	-1.0222e-07	0.648914	-2.58859e-06
-0.149211	-2.15862e-07	0.0465628	-1.02e-07	0.643826	-2.53734e-06
-0.154143	-2.18063e-07	0.041553	-1.01497e-07	0.638816	-2.4798e-06
-0.159153	-2.16176e-07	0.0364649	-1.01372e-07	0.633807	-2.42823e-06
-0.164241	-2.18063e-07	0.0315334	-1.00932e-07	0.628718	-2.38075e-06
-0.16925	-2.17434e-07	0.0264453	-1.0068e-07	0.62363	-2.33516e-06
-0.174339	-2.17434e-07	0.0214355	-1.00209e-07	0.618621	-2.29176e-06
-0.179348	-2.19321e-07	0.0162691	-1.00114e-07	0.613533	-2.25026e-06
-0.184358	-2.17434e-07	0.0113375	-9.97057e-08	0.608523	-2.21253e-06
-0.189446	-2.20578e-07	0.00632774	-9.94543e-08	0.603591	-2.17448e-06
-0.194456	-2.19006e-07	0.00131793	-9.90456e-08	0.598503	-2.14304e-06
-0.199466	-2.20264e-07	-0.00377016	-9.91399e-08	0.593493	-2.10593e-06
-0.204554	-2.20578e-07	-0.00885825	-9.87313e-08	0.588483	-2.07984e-06
-0.209564	-2.1995e-07	-0.0138681	-9.86684e-08	0.583395	-2.04776e-06
-0.214652	-2.22465e-07	-0.0187996	-9.8197e-08	0.578307	-2.02544e-06
-0.219662	-2.20578e-07	-0.0238877	-9.82598e-08	0.573376	-1.99651e-06
-0.224672	-2.2278e-07	-0.0289758	-9.78512e-08	0.568366	-1.97639e-06
-0.229681	-2.22151e-07	-0.0339856	-9.78826e-08	0.563356	-1.94903e-06
-0.234769	-2.22151e-07	-0.0389954	-9.75369e-08	0.55819	-1.93268e-06
-0.239779	-2.24666e-07	-0.0440835	-9.76626e-08	0.55318	-1.90627e-06
-0.244789	-2.2278e-07	-0.049015	-9.73483e-08	0.548092	-1.89432e-06
-0.249799	-2.25295e-07	-0.0541031	-9.7474e-08	0.54316	-1.86948e-06
-0.254887	-2.24037e-07	-0.0591129	-9.71597e-08	0.538072	-1.85722e-06
-0.259975	-2.24981e-07	-0.064201	-9.72854e-08	0.533062	-1.83741e-06
-0.264907	-2.26238e-07	-0.0691325	-9.71597e-08	0.527974	-1.82388e-06
-0.269916	-2.24981e-07	-0.0742989	-9.71597e-08	0.523043	-1.8047e-06
-0.275083	-2.28125e-07	-0.0792305	-9.69397e-08	0.517955	-1.7937e-06
-0.280014	-2.26867e-07	-0.0843968	-9.72854e-08	0.512945	-1.77389e-06
-0.285102	-2.27811e-07	-0.0893283	-9.71597e-08	0.507935	-1.76446e-06
-0.29019	-2.28439e-07	-0.0944164	-9.72225e-08	0.502847	-1.74716e-06
-0.2952	-2.27811e-07	-0.0994262	-9.72225e-08	0.497915	-1.73521e-06
-0.30021	-2.30326e-07	-0.104514	-9.7474e-08	0.492827	-1.72138e-06
-0.30522	-2.28754e-07	-0.109446	-9.73797e-08	0.487739	-1.70943e-06
-0.31023	-2.31269e-07	-0.114534	-9.75997e-08	0.482729	-1.69811e-06
-0.31524	-2.30326e-07	-0.119544	-9.75054e-08	0.477641	-1.68428e-06
-0.320328	-2.30955e-07	-0.124554	-9.79455e-08	0.47271	-1.67453e-06
-0.325337	-2.32841e-07	-0.129642	-9.79455e-08	0.467622	-1.66227e-06
-0.330426	-2.31269e-07	-0.134651	-9.82598e-08	0.462612	-1.65315e-06
-0.335435	-2.34414e-07	-0.13974	-9.81655e-08	0.457446	-1.6412e-06
-0.340445	-2.32841e-07	-0.144749	-9.86056e-08	0.452514	-1.63334e-06
-0.345533	-2.34099e-07	-0.149681	-9.8637e-08	0.447426	-1.61919e-06
-0.350543	-2.35357e-07	-0.154847	-9.89199e-08	0.442494	-1.61541e-06
-0.355631	-2.34728e-07	-0.159779	-9.91085e-08	0.437406	-1.59843e-06
-0.360563	-2.37244e-07	-0.164867	-9.96743e-08	0.432397	-1.59403e-06
-0.365651	-2.35671e-07	-0.169877	-9.96429e-08	0.427387	-1.578e-06
-0.370739	-2.37872e-07	-0.174965	-1.00114e-07	0.422299	-1.57548e-06
-0.375749	-2.37558e-07	-0.179975	-1.0024e-07	0.417289	-1.55756e-06
-0.380758	-2.37872e-07	-0.185063	-1.00774e-07	0.412279	-1.55504e-06
-0.385768	-2.40073e-07	-0.190151	-1.00994e-07	0.407269	-1.53775e-06
-0.390778	-2.38501e-07	-0.195082	-1.01403e-07	0.402181	-1.53366e-06
-0.395788	-2.41646e-07	-0.200092	-1.01529e-07	0.397093	-1.51731e-06
-0.400876	-2.40388e-07	-0.20518	-1.02157e-07	0.392161	-1.51354e-06
-0.406042	-2.41331e-07	-0.21019	-1.02377e-07	0.387073	-1.49813e-06
-0.410974	-2.42903e-07	-0.215278	-1.02849e-07	0.381985	-1.49436e-06
-0.415984	-2.42275e-07	-0.220288	-1.031e-07	0.377054	-1.47801e-06
-0.420994	-2.45104e-07	-0.225376	-1.03698e-07	0.372044	-1.47392e-06
-0.426082	-2.44161e-07	-0.230308	-1.03949e-07	0.366956	-1.45851e-06
-0.431091	-2.45733e-07	-0.235474	-1.04735e-07	0.361868	-1.45474e-06
-0.436101	-2.46362e-07	-0.240405	-1.04798e-07	0.356858	-1.4387e-06
-0.441111	-2.45733e-07	-0.245415	-1.05426e-07	0.351848	-1.43336e-06
-0.446199	-2.48563e-07	-0.250425	-1.05741e-07	0.346838	-1.42267e-06
-0.451287	-2.46991e-07	-0.255513	-1.06275e-07	0.341829	-1.41669e-06
-0.456219	-2.49821e-07	-0.260523	-1.06558e-07	0.33674	-1.40569e-06
-0.461229	-2.49192e-07	-0.265533	-1.07218e-07	0.331731	-1.40034e-06
-0.466395	-2.49821e-07	-0.270621	-1.07564e-07	0.326643	-1.38871e-06
-0.471326	-2.52022e-07	-0.275631	-1.0813e-07	0.321554	-1.38147e-06
-0.476415	-2.51079e-07	-0.280641	-1.08507e-07	0.316545	-1.37267e-06
-0.481503	-2.53909e-07	-0.285729	-1.09135e-07	0.311535	-1.36229e-06
-0.486512	-2.52965e-07	-0.290738	-1.09544e-07	0.306525	-1.35632e-06
-0.491444	-2.54223e-07	-0.295748	-1.1011e-07	0.301515	-1.34563e-06
-0.496532	-2.55795e-07	-0.300836	-1.10424e-07	0.296427	-1.34217e-06
-0.50162	-2.55166e-07	-0.305846	-1.11179e-07	0.291339	-1.33022e-06
-0.50663	-2.58311e-07	-0.310934	-1.11493e-07	0.286408	-1.32865e-06
-0.51164	-2.57053e-07	-0.315866	-1.12153e-07	0.281476	-1.31544e-06
-0.51665	-2.59883e-07	-0.321032	-1.12562e-07	0.27631	-1.31419e-06
-0.521738	-2.60197e-07	-0.326042	-1.13316e-07	0.2713	-1.30192e-06
-0.526748	-2.60197e-07	-0.331052	-1.13725e-07	0.26629	-1.30161e-06
-0.531757	-2.63027e-07	-0.335983	-1.14385e-07	0.261202	-1.28966e-06
-0.536767	-2.62084e-07	-0.34115	-1.14762e-07	0.25627	-1.28903e-06
-0.541855	-2.65543e-07	-0.346081	-1.15485e-07	0.251104	-1.27771e-06
-0.546865	-2.64285e-07	-0.351169	-1.15862e-07	0.246172	-1.2774e-06
-0.551875	-2.65857e-07	-0.356257	-1.16648e-07	0.241006	-1.26671e-06
-0.556963	-2.68058e-07	-0.361267	-1.16994e-07	0.235996	-1.26639e-06
-0.561973	-2.68058e-07	-0.366277	-1.17874e-07	0.230986	-1.25633e-06
-0.566904	-2.70888e-07	-0.371287	-1.18251e-07	0.225977	-1.25539e-06
-0.572071	-2.69945e-07	-0.376297	-1.18974e-07	0.220967	-1.24627e-06
-0.57708	-2.72775e-07	-0.381385	-1.19351e-07	0.215879	-1.24564e-06
-0.58209	-2.73718e-07	-0.386395	-1.20231e-07	0.210947	-1.23841e-06
-0.587178	-2.73718e-07	-0.391483	-1.20671e-07	0.205859	-1.23558e-06
-0.592266	-2.76862e-07	-0.396414	-1.21394e-07	0.200693	-1.22992e-06
-0.597198	-2.76862e-07	-0.401502	-1.21834e-07	0.195761	-1.22551e-06
-0.602364	-2.79692e-07	-0.40659	-1.22777e-07	0.190751	-1.22143e-06
-0.607296	-2.79692e-07	-0.4116	-1.23312e-07	0.185663	-1.2186e-06
-0.612306	-2.81579e-07	-0.416688	-1.24035e-07	0.180654	-1.21388e-06
-0.617394	-2.8378e-07	-0.42162	-1.24506e-07	0.175644	-1.20916e-06
-0.622404	-2.8378e-07	-0.426708	-1.25418e-07	0.170634	-1.20759e-06
-0.627413	-2.88182e-07	-0.431718	-1.25795e-07	0.165546	-1.2013e-06
-0.632501	-2.87553e-07	-0.436806	-1.26675e-07	0.160536	-1.2013e-06
-0.637433	-2.90069e-07	-0.441816	-1.27146e-07	0.155526	-1.19407e-06
-0.642521	-2.91955e-07	-0.446904	-1.28152e-07	0.150438	-1.19501e-06
-0.647609	-2.91955e-07	-0.451835	-1.28718e-07	0.14535	-1.18715e-06
-0.652619	-2.96357e-07	-0.456923	-1.29598e-07	0.140418	-1.18998e-06
-0.657707	-2.96043e-07	-0.462011	-1.3007e-07	0.135252	-1.18118e-06
-0.662717	-2.99816e-07	-0.466943	-1.31013e-07	0.130399	-1.1859e-06
-0.667727	-3.0076e-07	-0.471953	-1.31547e-07	0.125311	-1.17678e-06
-0.672737	-3.02332e-07	-0.477041	-1.3249e-07	0.120301	-1.18055e-06
-0.677825	-3.06105e-07	-0.482051	-1.33024e-07	0.115213	-1.17237e-06
-0.682834	-3.06419e-07	-0.487139	-1.34282e-07	0.110203	-1.17709e-06
-0.687923	-3.10507e-07	-0.49207	-1.34879e-07	0.105115	-1.16923e-06
-0.692932	-3.11136e-07	-0.497158	-1.35665e-07	0.100105	-1.17395e-06
-0.69802	-3.13966e-07	-0.502168	-1.36293e-07	0.0950953	-1.1664e-06
-0.702952	-3.1711e-07	-0.507256	-1.37331e-07	0.0900855	-1.17206e-06
-0.70804	-3.18053e-07	-0.512344	-1.37991e-07	0.0849974	-1.16514e-06
-0.71305	-3.2277e-07	-0.517276	-1.38965e-07	0.0799876	-1.17049e-06
-0.71806	-3.23713e-07	-0.522364	-1.39657e-07	0.0748995	-1.16326e-06
-0.723148	-3.27487e-07	-0.527295	-1.40757e-07	0.069968	-1.16923e-06
-0.728158	-3.29688e-07	-0.532305	-1.41385e-07	0.0649582	-1.16388e-06
-0.733089	-3.31889e-07	-0.537393	-1.42423e-07	0.0598701	-1.16671e-06
-0.738256	-3.3692e-07	-0.542481	-1.4324e-07	0.0548603	-1.1642e-06
-0.743187	-3.37548e-07	-0.547491	-1.44309e-07	0.0496939	-1.16671e-06
-0.748275	-3.42579e-07	-0.552501	-1.45e-07	0.0447624	-1.16451e-06
-0.753285	-3.44781e-07	-0.557667	-1.46069e-07	0.0397526	-1.16797e-06
-0.758373	-3.4761e-07	-0.562599	-1.46886e-07	0.0347428	-1.1664e-06
-0.763383	-3.52327e-07	-0.567687	-1.48112e-07	0.0296547	-1.16766e-06
-0.768393	-3.53585e-07	-0.572697	-1.48866e-07	0.0246449	-1.16954e-06
-0.773481	-3.59873e-07	-0.577707	-1.49998e-07	0.0195568	-1.16923e-06
-0.778569	-3.61446e-07	-0.582716	-1.50847e-07	0.014547	-1.17363e-06
-0.7835	-3.66477e-07	-0.587805	-1.51884e-07	0.00953715	-1.17206e-06
-0.788667	-3.70564e-07	-0.592893	-1.52732e-07	0.00444906	-1.17709e-06
-0.793598	-3.7308e-07	-0.597902	-1.53864e-07	-0.000560752	-1.1752e-06
-0.798608	-3.79368e-07	-0.602991	-1.54744e-07	-0.00564884	-1.18055e-06
-0.803696	-3.81884e-07	-0.607922	-1.56033e-07	-0.0106587	-1.17709e-06
-0.808706	-3.88173e-07	-0.61301	-1.56882e-07	-0.0156685	-1.18527e-06
-0.813716	-3.9226e-07	-0.61802	-1.57982e-07	-0.0206783	-1.18086e-06
-0.818804	-3.96662e-07	-0.62303	-1.58862e-07	-0.0257664	-1.1903e-06
-0.823735	-4.03265e-07	-0.628118	-1.60151e-07	-0.0307762	-1.18715e-06
-0.828823	-4.06724e-07	-0.633049	-1.60936e-07	-0.0358643	-1.19627e-06
-0.833833	-4.149e-07	-0.638138	-1.62194e-07	-0.0408741	-1.19218e-06
-0.838843	-4.18987e-07	-0.643147	-1.63042e-07	-0.0458839	-1.20319e-06
-0.843853	-4.25276e-07	-0.648157	-1.64457e-07	-0.050972	-1.20004e-06
-0.849019	-4.31879e-07	-0.653245	-1.65337e-07	-0.0559818	-1.20885e-06
-0.853951	-4.37539e-07	-0.658255	-1.66563e-07	-0.0609916	-1.20759e-06
-0.859039	-4.46658e-07	-0.663343	-1.67443e-07	-0.0660797	-1.21702e-06
-0.864049	-4.51689e-07	-0.668275	-1.68826e-07	-0.0710895	-1.21577e-06
-0.869137	-4.60178e-07	-0.673363	-1.69832e-07	-0.0761776	-1.22489e-06
-0.874068	-4.67725e-07	-0.678451	-1.71121e-07	-0.0811091	-1.22331e-06
-0.879156	-4.74642e-07	-0.683461	-1.72126e-07	-0.0861972	-1.23338e-06
-0.884245	-4.85333e-07	-0.688549	-1.73604e-07	-0.091207	-1.23338e-06
-0.889254	-4.91936e-07	-0.69348	-1.74515e-07	-0.0962951	-1.24155e-06
-0.894264	-5.0357e-07	-0.698568	-1.75898e-07	-0.101227	-1.24375e-06
-0.899274	-5.1206e-07	-0.703656	-1.76873e-07	-0.106393	-1.24941e-06
-0.904362	-5.21808e-07	-0.708666	-1.7835e-07	-0.111325	-1.25287e-06
-0.90945	-5.33442e-07	-0.713754	-1.79482e-07	-0.116413	-1.2579e-06
-0.91446	-5.4256e-07	-0.718764	-1.80833e-07	-0.121422	-1.26293e-06
-0.91947	-5.55452e-07	-0.723696	-1.82028e-07	-0.126432	-1.26639e-06
-0.92448	-5.64571e-07	-0.728706	-1.83819e-07	-0.131442	-1.27362e-06
-0.929568	-5.75262e-07	-0.733872	-1.84982e-07	-0.136608	-1.27582e-06
-0.934577	-5.85638e-07	-0.738803	-1.86585e-07	-0.14154	-1.28337e-06
-0.939587	-5.94442e-07	-0.74397	-1.87874e-07	-0.146628	-1.28431e-06
-0.944675	-6.06705e-07	-0.748823	-1.89634e-07	-0.15156	-1.29438e-06
-0.949685	-6.12994e-07	-0.753989	-1.9108e-07	-0.156569	-1.29469e-06
-0.954695	-6.22113e-07	-0.758921	-1.9284e-07	-0.161657	-1.3057e-06
-0.959705	-6.28401e-07	-0.764009	-1.94255e-07	-0.166667	-1.30444e-06
-0.964793	-6.33747e-07	-0.769019	-1.9633e-07	-0.171755	-1.31544e-06
-0.969803	-6.40664e-07	-0.774107	-1.97901e-07	-0.176765	-1.31481e-06
-0.974891	-6.42551e-07	-0.779117	-1.99756e-07	-0.181853	-1.32676e-06
-0.979822	-6.47582e-07	-0.784127	-2.01453e-07	-0.186863	-1.3255e-06
-0.98491	-6.47896e-07	-0.789058	-2.0359e-07	-0.191873	-1.33777e-06
-0.98992	-6.48211e-07	-0.794224	-2.05225e-07	-0.196961	-1.33651e-06
-0.995008	-6.49154e-07	-0.799234	-2.07142e-07	-0.201971	-1.34972e-06
-1.00002	-6.46324e-07	-0.804244	-2.08903e-07	-0.206981	-1.34783e-06
-1.00503	-6.46639e-07	-0.80941	-2.11134e-07	-0.21199	-1.35946e-06
-1.01004	-6.42551e-07	-0.81442	-2.12894e-07	-0.217079	-1.35915e-06
-1.01513	-6.39721e-07	-0.81943	-2.15032e-07	-0.22201	-1.37267e-06
-1.02021	-6.37834e-07	-0.824362	-2.16792e-07	-0.227098	-1.37141e-06
-1.02522	-6.33118e-07	-0.82945	-2.19118e-07	-0.232108	-1.38242e-06
-1.03023	-6.32175e-07	-0.834538	-2.2113e-07	-0.237196	-1.38305e-06
-1.03524	-6.26829e-07	-0.839548	-2.23362e-07	-0.242206	-1.39405e-06
-1.04033	-6.25257e-07	-0.844557	-2.25436e-07	-0.247294	-1.39437e-06
-1.04534	-6.22427e-07	-0.849567	-2.28108e-07	-0.252225	-1.40348e-06
-1.05043	-6.19597e-07	-0.854655	-2.3034e-07	-0.257314	-1.40663e-06
-1.05536	-6.19283e-07	-0.859665	-2.33011e-07	-0.262402	-1.41355e-06
-1.06045	-6.16138e-07	-0.864597	-2.35526e-07	-0.267412	-1.41732e-06
-1.06554	-6.1771e-07	-0.869685	-2.38575e-07	-0.272343	-1.42329e-06
-1.07055	-6.16138e-07	-0.874773	-2.41435e-07	-0.277431	-1.42927e-06
-1.07563	-6.16767e-07	-0.879783	-2.44704e-07	-0.282519	-1.43461e-06
-1.08049	-6.19283e-07	-0.884949	-2.47848e-07	-0.287529	-1.43964e-06
-1.08573	-6.19283e-07	-0.889881	-2.51745e-07	-0.292539	-1.44436e-06
-1.09066	-6.23999e-07	-0.89489	-2.55266e-07	-0.297549	-1.45254e-06
-1.09567	-6.25886e-07	-0.8999	-2.59478e-07	-0.302637	-1.45442e-06
-1.10076	-6.29659e-07	-0.904988	-2.63501e-07	-0.307647	-1.46417e-06
-1.10577	-6.34376e-07	-0.909998	-2.68279e-07	-0.312735	-1.46543e-06
-1.11078	-6.37206e-07	-0.915008	-2.72774e-07	-0.317823	-1.47549e-06
-1.11579	-6.44438e-07	-0.920096	-2.77991e-07	-0.322754	-1.47738e-06
-1.12088	-6.46953e-07	-0.925184	-2.83146e-07	-0.327842	-1.48775e-06
-1.12589	-6.52613e-07	-0.930116	-2.89056e-07	-0.332852	-1.4865e-06
-1.1309	-6.57644e-07	-0.935125	-2.94745e-07	-0.337862	-1.49939e-06
-1.13591	-6.60474e-07	-0.940292	-3.00906e-07	-0.342872	-1.49939e-06
-1.14092	-6.67391e-07	-0.945223	-3.07255e-07	-0.34796	-1.51259e-06
-1.14609	-6.70536e-07	-0.950311	-3.14076e-07	-0.352891	-1.51291e-06
-1.1511	-6.77139e-07	-0.955321	-3.20803e-07	-0.357979	-1.52643e-06
-1.15611	-6.82484e-07	-0.960409	-3.28001e-07	-0.363068	-1.52674e-06
-1.16111	-6.8783e-07	-0.965419	-3.35073e-07	-0.367999	-1.54058e-06
-1.16612	-6.97577e-07	-0.970507	-3.42648e-07	-0.373165	-1.54215e-06
-1.17129	-7.04495e-07	-0.975517	-3.49815e-07	-0.378175	-1.55536e-06
-1.17622	-7.16758e-07	-0.980527	-3.57202e-07	-0.383263	-1.55724e-06
-1.18123	-7.27763e-07	-0.985537	-3.64274e-07	-0.388195	-1.57045e-06
-1.18624	-7.42227e-07	-0.990625	-3.71409e-07	-0.393205	-1.57422e-06
-1.19125	-7.60464e-07	-0.995556	-3.77978e-07	-0.398293	-1.58617e-06
-1.19642	-7.78387e-07	-1.00072	-3.84548e-07	-0.403381	-1.59152e-06
-1.20143	-8.04171e-07	-1.00565	-3.90394e-07	-0.408312	-1.60189e-06
-1.20652	-8.29954e-07	-1.01074	-3.96429e-07	-0.413401	-1.60755e-06
-1.21145	-8.61084e-07	-1.01575	-4.01584e-07	-0.418489	-1.61699e-06
-1.21654	-8.98187e-07	-1.02076	-4.06802e-07	-0.42342	-1.62453e-06
-1.22155	-9.37491e-07	-1.02585	-4.1158e-07	-0.428587	-1.63208e-06
-1.22656	-9.86543e-07	-1.03086	-4.16515e-07	-0.433596	-1.6412e-06
-1.23157	-1.03622e-06	-1.03595	-4.2101e-07	-0.438528	-1.64717e-06
-1.23658	-1.09534e-06	-1.04096	-4.25819e-07	-0.443616	-1.65535e-06
-1.24166	-1.1598e-06	-1.04597	-4.30408e-07	-0.448626	-1.65849e-06
-1.24675	-1.22897e-06	-1.05106	-4.35752e-07	-0.453714	-1.66761e-06
-1.25168	-1.30664e-06	-1.05607	-4.41472e-07	-0.458645	-1.6695e-06
-1.25677	-1.38588e-06	-1.06108	-4.48765e-07	-0.463733	-1.67893e-06
-1.26186	-1.47392e-06	-1.06601	-4.5744e-07	-0.468743	-1.67924e-06
-1.26687	-1.56353e-06	-1.07117	-4.68756e-07	-0.473753	-1.68931e-06
-1.27188	-1.65629e-06	-1.0761	-4.81926e-07	-0.478763	-1.68836e-06
-1.27697	-1.75471e-06	-1.08119	-4.97611e-07	-0.483851	-1.69968e-06
-1.28198	-1.84998e-06	-1.0862	-5.15213e-07	-0.488861	-1.69622e-06
-1.28699	-1.94903e-06	-1.09129	-5.35393e-07	-0.493949	-1.70786e-06
-1.292	-2.04305e-06	-1.0963	-5.56861e-07	-0.498959	-1.70597e-06
-1.29708	-2.13455e-06	-1.10131	-5.79807e-07	-0.504047	-1.71792e-06
-1.30209	-2.22259e-06	-1.1064	-6.03444e-07	-0.509057	-1.71446e-06
-1.30718	-2.30057e-06	-1.11141	-6.27522e-07	-0.513988	-1.7261e-06
-1.31211	-2.37446e-06	-1.11642	-6.50939e-07	-0.519076	-1.72484e-06
-1.3172	-2.43389e-06	-1.12143	-6.73539e-07	-0.524164	-1.73647e-06
-1.32221	-2.48514e-06	-1.12652	-6.94065e-07	-0.529174	-1.73427e-06
-1.3273	-2.52288e-06	-1.13145	-7.1261e-07	-0.534262	-1.74685e-06
-1.33231	-2.54551e-06	-1.13654	-7.28138e-07	-0.539272	-1.74716e-06
-1.3374	-2.55841e-06	-1.14155	-7.40868e-07	-0.544282	-1.75691e-06
-1.34241	-2.55432e-06	-1.14671	-7.50109e-07	-0.549213	-1.75691e-06
-1.34742	-2.54048e-06	-1.15164	-7.56395e-07	-0.554301	-1.76823e-06
-1.35243	-2.51407e-06	-1.15673	-7.59444e-07	-0.55939	-1.76917e-06
-1.35752	-2.47885e-06	-1.16182	-7.59853e-07	-0.564399	-1.77924e-06
-1.3626	-2.44049e-06	-1.16675	-7.5781e-07	-0.569409	-1.78081e-06
-1.36753	-2.39301e-06	-1.17184	-7.54509e-07	-0.574497	-1.78867e-06
-1.37262	-2.34648e-06	-1.17693	-7.49669e-07	-0.579585	-1.79464e-06
-1.37771	-2.2968e-06	-1.18194	-7.44262e-07	-0.584517	-1.80093e-06
-1.38264	-2.24869e-06	-1.18695	-7.38165e-07	-0.589527	-1.80691e-06
-1.38765	-2.20404e-06	-1.19203	-7.32412e-07	-0.594615	-1.81351e-06
-1.39274	-2.15782e-06	-1.19697	-7.2666e-07	-0.599625	-1.82137e-06
-1.39783	-2.11883e-06	-1.20205	-7.21882e-07	-0.604634	-1.82609e-06
-1.40284	-2.07858e-06	-1.20714	-7.17953e-07	-0.609722	-1.8352e-06
-1.40785	-2.04336e-06	-1.21207	-7.15659e-07	-0.614732	-1.83898e-06
-1.41286	-2.01192e-06	-1.21716	-7.14339e-07	-0.619742	-1.84967e-06
-1.41795	-1.98142e-06	-1.22217	-7.15062e-07	-0.624752	-1.85187e-06
-1.42296	-1.95752e-06	-1.22726	-7.1745e-07	-0.62984	-1.86413e-06
-1.42797	-1.93174e-06	-1.23211	-7.22291e-07	-0.63485	-1.86633e-06
-1.43305	-1.91193e-06	-1.23728	-7.28986e-07	-0.640016	-1.87828e-06
-1.43806	-1.89463e-06	-1.24237	-7.38165e-07	-0.644948	-1.88237e-06
-1.44307	-1.87891e-06	-1.24738	-7.49826e-07	-0.649958	-1.89432e-06
-1.44816	-1.86948e-06	-1.25239	-7.64254e-07	-0.655046	-1.89526e-06
-1.45317	-1.85816e-06	-1.2574	-7.81039e-07	-0.660134	-1.91035e-06
-1.45826	-1.85407e-06	-1.26233	-8.00715e-07	-0.665065	-1.91287e-06
-1.46327	-1.85124e-06	-1.2675	-8.22467e-07	-0.670153	-1.92796e-06
-1.46828	-1.85218e-06	-1.2725	-8.46513e-07	-0.675163	-1.93016e-06
-1.47337	-1.85879e-06	-1.27751	-8.7191e-07	-0.680173	-1.94651e-06
-1.47838	-1.86633e-06	-1.2826	-8.98754e-07	-0.685261	-1.94903e-06
-1.48339	-1.88206e-06	-1.28761	-9.25849e-07	-0.690271	-1.96349e-06
-1.4884	-1.89966e-06	-1.2927	-9.53163e-07	-0.695202	-1.9679e-06
-1.49341	-1.92199e-06	-1.29771	-9.79127e-07	-0.700369	-1.98173e-06
-1.49849	-1.95375e-06	-1.30272	-1.00374e-06	-0.705379	-1.98771e-06
-1.5035	-1.98645e-06	-1.30781	-1.02571e-06	-0.710467	-2.00091e-06
-1.50851	-2.02984e-06	-1.31282	-1.03874e-06	-0.715477	-2.00846e-06
-1.51345	-2.0748e-06	-1.31783	-1.06169e-06	-0.720486	-2.02166e-06
-1.51861	-2.12889e-06	-1.32292	-1.07553e-06	-0.725496	-2.03015e-06
-1.5237	-2.18863e-06	-1.32793	-1.08433e-06	-0.730584	-2.04116e-06
-1.52871	-2.25152e-06	-1.33294	-1.08936e-06	-0.735594	-2.05185e-06
-1.53364	-2.32352e-06	-1.33802	-1.08968e-06	-0.740604	-2.06254e-06
-1.53873	-2.39553e-06	-1.34311	-1.08748e-06	-0.745614	-2.07575e-06
-1.54374	-2.47477e-06	-1.34804	-1.08276e-06	-0.750623	-2.08329e-06
-1.54883	-2.55432e-06	-1.35305	-1.07521e-06	-0.755712	-2.09776e-06
-1.55384	-2.63387e-06	-1.35814	-1.06547e-06	-0.7608	-2.10719e-06
-1.55885	-2.7172e-06	-1.36323	-1.05446e-06	-0.765731	-2.12228e-06
-1.56394	-2.79455e-06	-1.36824	-1.0422e-06	-0.770819	-2.12889e-06
-1.56894	-2.87253e-06	-1.37325	-1.03056e-06	-0.775829	-2.14587e-06
-1.57395	-2.94202e-06	-1.37834	-1.01799e-06	-0.780839	-2.15216e-06
-1.57912	-3.00616e-06	-1.38327	-1.00572e-06	-0.785927	-2.17008e-06
-1.58405	-3.06433e-06	-1.38828	-9.93461e-07	-0.790937	-2.17637e-06
-1.58906	-3.10835e-06	-1.39329	-9.81512e-07	-0.795947	-2.19492e-06
-1.59415	-3.14514e-06	-1.39838	-9.70193e-07	-0.801035	-2.20121e-06
-1.59916	-3.16684e-06	-1.40346	-9.59816e-07	-0.805966	-2.22007e-06
-1.60417	-3.17784e-06	-1.40847	-9.49754e-07	-0.811054	-2.22385e-06
-1.60926	-3.17659e-06	-1.41348	-9.40636e-07	-0.816142	-2.24397e-06
-1.61427	-3.16086e-06	-1.41857	-9.32146e-07	-0.821152	-2.24932e-06
-1.61928	-3.13885e-06	-1.42358	-9.24285e-07	-0.82624	-2.26913e-06
-1.62437	-3.10332e-06	-1.42859	-9.17053e-07	-0.831172	-2.27479e-06
-1.62938	-3.06308e-06	-1.4336	-9.11393e-07	-0.83626	-2.29302e-06
-1.63446	-3.0178e-06	-1.43869	-9.06048e-07	-0.841348	-2.299e-06
-1.63947	-2.96812e-06	-1.4437	-9.00702e-07	-0.846358	-2.31755e-06
-1.64456	-2.92095e-06	-1.44871	-8.95986e-07	-0.851368	-2.32101e-06
-1.64957	-2.86907e-06	-1.4538	-8.91898e-07	-0.856377	-2.33767e-06
-1.6545	-2.82285e-06	-1.45889	-8.87811e-07	-0.861387	-2.34428e-06
-1.65959	-2.77537e-06	-1.46382	-8.84666e-07	-0.866475	-2.35937e-06
-1.66468	-2.73135e-06	-1.46891	-8.82465e-07	-0.871485	-2.36471e-06
-1.66961	-2.69173e-06	-1.47391	-8.79635e-07	-0.876495	-2.37603e-06
-1.6747	-2.65116e-06	-1.47892	-8.7712e-07	-0.881505	-2.38452e-06
-1.67971	-2.61815e-06	-1.48393	-8.75233e-07	-0.886593	-2.39427e-06
-1.68472	-2.58325e-06	-1.48902	-8.73347e-07	-0.891681	-2.3993e-06
-1.68981	-2.55306e-06	-1.49403	-8.72089e-07	-0.896691	-2.40622e-06
-1.69489	-2.52508e-06	-1.49904	-8.7146e-07	-0.901701	-2.41408e-06
-1.6999	-2.49741e-06	-1.50413	-8.71146e-07	-0.90671	-2.41754e-06
-1.70491	-2.47571e-06	-1.50914	-8.70831e-07	-0.91172	-2.42351e-06
-1.71	-2.4515e-06	-1.51423	-8.72089e-07	-0.916808	-2.42603e-06
-1.71501	-2.43232e-06	-1.51924	-8.73347e-07	-0.921896	-2.43232e-06
-1.72002	-2.41251e-06	-1.52433	-8.75862e-07	-0.926828	-2.432e-06
-1.72503	-2.39427e-06	-1.52934	-8.78063e-07	-0.931838	-2.43703e-06
-1.73012	-2.37949e-06	-1.53427	-8.81522e-07	-0.936926	-2.43546e-06
-1.73513	-2.3622e-06	-1.53936	-8.84981e-07	-0.941936	-2.44207e-06
-1.74014	-2.35056e-06	-1.54444	-8.89383e-07	-0.947024	-2.43766e-06
-1.74523	-2.3361e-06	-1.54938	-8.93785e-07	-0.952034	-2.44332e-06
-1.75024	-2.32415e-06	-1.55446	-8.99445e-07	-0.957122	-2.43986e-06
-1.75525	-2.31409e-06	-1.55947	-9.04161e-07	-0.962131	-2.44772e-06
-1.76026	-2.30246e-06	-1.56448	-9.08878e-07	-0.967141	-2.44301e-06
-1.76535	-2.29585e-06	-1.56965	-9.1328e-07	-0.972229	-2.44898e-06
-1.77035	-2.28548e-06	-1.57466	-9.17682e-07	-0.977239	-2.44364e-06
-1.77536	-2.27887e-06	-1.57967	-9.22084e-07	-0.982249	-2.45338e-06
-1.78037	-2.27196e-06	-1.58476	-9.26172e-07	-0.987337	-2.44835e-06
-1.78546	-2.26504e-06	-1.58977	-9.29631e-07	-0.992269	-2.45559e-06
-1.79047	-2.26158e-06	-1.59485	-9.32146e-07	-0.997357	-2.45118e-06
-1.79548	-2.25466e-06	-1.59979	-9.34976e-07	-1.00237	-2.45873e-06
-1.80057	-2.25277e-06	-1.60002	-9.33404e-07	-1.00745	-2.45716e-06
-1.80566	-2.24774e-06	-1.59525	-8.34985e-07	-1.01246	-2.46345e-06
-1.81067	-2.2446e-06	-1.59016	-8.01655e-07	-1.01755	-2.4625e-06
-1.81568	-2.24303e-06	-1.58515	-7.74928e-07	-1.02256	-2.46911e-06
-1.82077	-2.23894e-06	-1.58014	-7.50717e-07	-1.02757	-2.47162e-06
-1.8257	-2.23863e-06	-1.57513	-7.2965e-07	-1.03258	-2.47445e-06
-1.83079	-2.23454e-06	-1.57012	-7.0984e-07	-1.03759	-2.47634e-06
-1.8358	-2.23234e-06	-1.56495	-6.91603e-07	-1.04268	-2.4798e-06
-1.84088	-2.22982e-06	-1.55994	-6.74623e-07	-1.04777	-2.4842e-06
-1.84589	-2.2251e-06	-1.55493	-6.60159e-07	-1.0527	-2.48671e-06
-1.8509	-2.22416e-06	-1.54992	-6.45381e-07	-1.05771	-2.49175e-06
-1.85591	-2.2185e-06	-1.54484	-6.32803e-07	-1.0628	-2.49269e-06
-1.861	-2.2163e-06	-1.53983	-6.21169e-07	-1.06789	-2.50055e-06
-1.86601	-2.21064e-06	-1.53482	-6.10793e-07	-1.0729	-2.50149e-06
-1.8711	-2.20561e-06	-1.52981	-6.0136e-07	-1.07791	-2.50935e-06
-1.87611	-2.20184e-06	-1.52472	-5.9287e-07	-1.08291	-2.51124e-06
-1.88112	-2.19523e-06	-1.51971	-5.85009e-07	-1.088	-2.52005e-06
-1.88621	-2.19303e-06	-1.5147	-5.78092e-07	-1.09301	-2.51973e-06
-1.89122	-2.18611e-06	-1.50961	-5.71174e-07	-1.0981	-2.52979e-06
-1.89623	-2.18203e-06	-1.5046	-5.652e-07	-1.10303	-2.52948e-06
-1.90124	-2.17794e-06	-1.49959	-5.58597e-07	-1.10804	-2.5408e-06
-1.90632	-2.17291e-06	-1.49466	-5.53566e-07	-1.11313	-2.54143e-06
-1.91133	-2.17134e-06	-1.48941	-5.4822e-07	-1.11806	-2.554e-06
-1.91642	-2.16536e-06	-1.4844	-5.43818e-07	-1.12323	-2.55243e-06
-1.92143	-2.16379e-06	-1.47947	-5.39416e-07	-1.12824	-2.56658e-06
-1.92644	-2.16033e-06	-1.47438	-5.34071e-07	-1.13325	-2.56721e-06
-1.93145	-2.1575e-06	-1.4693	-5.29354e-07	-1.13834	-2.58136e-06
-1.93654	-2.1575e-06	-1.46437	-5.25266e-07	-1.14335	-2.58105e-06
-1.94155	-2.15467e-06	-1.45928	-5.21179e-07	-1.14843	-2.59551e-06
-1.94664	-2.15656e-06	-1.45427	-5.17091e-07	-1.15337	-2.59551e-06
-1.95165	-2.15561e-06	-1.44918	-5.12375e-07	-1.15845	-2.60997e-06
-1.95674	-2.15719e-06	-1.44417	-5.07973e-07	-1.16354	-2.61217e-06
-1.96175	-2.16065e-06	-1.43908	-5.03885e-07	-1.16855	-2.62507e-06
-1.96668	-2.16253e-06	-1.43415	-4.99483e-07	-1.17356	-2.62758e-06
-1.97184	-2.17008e-06	-1.42898	-4.94452e-07	-1.17857	-2.63953e-06
-1.97685	-2.17385e-06	-1.42405	-4.89735e-07	-1.18358	-2.64676e-06
-1.98186	-2.1836e-06	-1.41904	-4.8439e-07	-1.18867	-2.65588e-06
-1.98687	-2.19303e-06	-1.41395	-4.77787e-07	-1.1936	-2.66186e-06
-1.99188	-2.20498e-06	-1.40894	-4.71184e-07	-1.19869	-2.67286e-06
-1.99689	-2.22196e-06	-1.40386	-4.6458e-07	-1.2037	-2.68104e-06
		-1.39892	-4.57977e-07	-1.20886	-2.68858e-06
-2.00018	-2.23139e-06	-1.39376	-4.49488e-07	-1.2138	-2.69927e-06
-1.99525	-2.01443e-06	-1.38875	-4.40054e-07	-1.21881	-2.70588e-06
-1.99024	-1.9418e-06	-1.38382	-4.29993e-07	-1.22389	-2.7194e-06
-1.98523	-1.88803e-06	-1.37873	-4.18987e-07	-1.2289	-2.72663e-06
-1.98022	-1.84495e-06	-1.37364	-4.0641e-07	-1.23391	-2.73858e-06
-1.97513	-1.81194e-06	-1.36863	-3.9226e-07	-1.239	-2.74518e-06
-1.97004	-1.77892e-06	-1.3637	-3.76853e-07	-1.24409	-2.76153e-06
-1.96511	-1.75471e-06	-1.35861	-3.5893e-07	-1.24902	-2.76939e-06
-1.96002	-1.7305e-06	-1.35352	-3.39435e-07	-1.25403	-2.78417e-06
-1.95494	-1.7088e-06	-1.34851	-3.17739e-07	-1.2592	-2.78983e-06
-1.94993	-1.69088e-06	-1.3435	-2.94785e-07	-1.26413	-2.80964e-06
-1.94492	-1.67201e-06	-1.33849	-2.6963e-07	-1.26922	-2.81624e-06
-1.93983	-1.65723e-06	-1.33341	-2.4196e-07	-1.27431	-2.83542e-06
-1.93482	-1.64025e-06	-1.3284	-2.12718e-07	-1.27932	-2.8436e-06
-1.92973	-1.62516e-06	-1.32339	-1.81588e-07	-1.28425	-2.86718e-06
-1.92472	-1.61227e-06	-1.3183	-1.49831e-07	-1.28933	-2.8763e-06
-1.91963	-1.59686e-06	-1.31329	-1.18701e-07	-1.29434	-2.89863e-06
-1.91462	-1.58649e-06	-1.3082	-8.56239e-08	-1.29943	-2.9112e-06
-1.90969	-1.57202e-06	-1.30319	-5.30912e-08	-1.30452	-2.93636e-06
-1.9046	-1.56039e-06	-1.2981	-2.26959e-08	-1.30945	-2.95114e-06
-1.89951	-1.5475e-06	-1.29317	5.13603e-09	-1.31454	-2.97912e-06
-1.89458	-1.5346e-06	-1.28808	3.094e-08	-1.31955	-2.99987e-06
-1.88949	-1.52454e-06	-1.28307	5.27705e-08	-1.32456	-3.03069e-06
-1.88441	-1.51008e-06	-1.27798	7.14067e-08	-1.32957	-3.05521e-06
-1.87947	-1.50002e-06	-1.27297	8.59012e-08	-1.33466	-3.0898e-06
-1.87439	-1.48744e-06	-1.26796	9.6765e-08	-1.33975	-3.1225e-06
-1.86946	-1.47455e-06	-1.26389	1.01951e-07	-1.34468	-3.16149e-06
-1.86437	-1.46386e-06	-1.25787	1.06712e-07	-1.34977	-3.20426e-06
-1.85928	-1.44939e-06	-1.25286	1.06272e-07	-1.35478	-3.25048e-06
-1.85427	-1.43964e-06	-1.24785	1.03789e-07	-1.35979	-3.3033e-06
-1.84926	-1.42612e-06	-1.24268	9.89483e-08	-1.36479	-3.35833e-06
-1.84425	-1.41418e-06	-1.23775	9.28818e-08	-1.36988	-3.42436e-06
-1.83916	-1.40254e-06	-1.23266	8.56523e-08	-1.37481	-3.48882e-06
-1.83407	-1.38965e-06	-1.22765	7.82028e-08	-1.3799	-3.56712e-06
-1.82914	-1.38085e-06	-1.22264	7.05018e-08	-1.38499	-3.64572e-06
-1.82405	-1.36827e-06	-1.21755	6.30837e-08	-1.39	-3.73785e-06
-1.81904	-1.35915e-06	-1.21254	5.60742e-08	-1.39501	-3.82527e-06
-1.81403	-1.3494e-06	-1.20761	5.01335e-08	-1.4001	-3.92872e-06
-1.80895	-1.33934e-06	-1.20245	4.49156e-08	-1.40511	-4.02556e-06
-1.80394	-1.33337e-06	-1.19744	4.09551e-08	-1.41012	-4.13593e-06
-1.79893	-1.32362e-06	-1.19235	3.83148e-08	-1.41513	-4.2334e-06
-1.79384	-1.31827e-06	-1.18742	3.7529e-08	-1.42022	-4.34534e-06
-1.78883	-1.31104e-06	-1.18233	3.81576e-08	-1.4253	-4.43653e-06
-1.78382	-1.30444e-06	-1.17732	4.06722e-08	-1.43024	-4.53683e-06
-1.77873	-1.30004e-06	-1.17231	4.51671e-08	-1.43532	-4.6145e-06
-1.77372	-1.29343e-06	-1.16722	5.18937e-08	-1.44033	-4.69688e-06
-1.76871	-1.28997e-06	-1.16229	6.05691e-08	-1.44542	-4.75757e-06
-1.76362	-1.28337e-06	-1.1572	7.14133e-08	-1.45043	-4.81983e-06
-1.75861	-1.27897e-06	-1.15211	8.41435e-08	-1.45544	-4.85724e-06
-1.75353	-1.2752e-06	-1.14718	9.89797e-08	-1.46045	-4.90032e-06
-1.74844	-1.26828e-06	-1.14209	1.15136e-07	-1.46562	-4.9217e-06
-1.74343	-1.26639e-06	-1.13701	1.32801e-07	-1.47055	-4.94654e-06
-1.7385	-1.25916e-06	-1.132	1.51095e-07	-1.47556	-4.95661e-06
-1.73341	-1.25476e-06	-1.12706	1.69734e-07	-1.48065	-4.96855e-06
-1.7284	-1.24973e-06	-1.12198	1.87871e-07	-1.48566	-4.96855e-06
-1.72331	-1.24281e-06	-1.11689	2.05568e-07	-1.49074	-4.97327e-06
-1.7183	-1.23903e-06	-1.11188	2.21693e-07	-1.49568	-4.9673e-06
-1.71329	-1.23149e-06	-1.10679	2.35806e-07	-1.50076	-4.96541e-06
-1.70828	-1.22646e-06	-1.10186	2.47247e-07	-1.50577	-4.95944e-06
-1.70319	-1.2186e-06	-1.09677	2.5608e-07	-1.51086	-4.95346e-06
-1.69818	-1.21011e-06	-1.09184	2.61769e-07	-1.51587	-4.94969e-06
-1.69317	-1.20445e-06	-1.08675	2.64441e-07	-1.52088	-4.94088e-06
-1.68816	-1.19376e-06	-1.08166	2.64127e-07	-1.52597	-4.93711e-06
-1.68307	-1.18652e-06	-1.07665	2.61423e-07	-1.53098	-4.93051e-06
-1.67799	-1.17426e-06	-1.07156	2.56206e-07	-1.53599	-4.92673e-06
-1.67298	-1.16357e-06	-1.06655	2.49353e-07	-1.541	-4.92076e-06
-1.66805	-1.15099e-06	-1.06154	2.40992e-07	-1.54609	-4.9217e-06
-1.66296	-1.13496e-06	-1.05654	2.31877e-07	-1.55118	-4.91479e-06
-1.65795	-1.12049e-06	-1.05145	2.22038e-07	-1.55611	-4.92013e-06
-1.65294	-1.10005e-06	-1.04636	2.12106e-07	-1.5612	-4.91353e-06
-1.64785	-1.07962e-06	-1.04143	2.01921e-07	-1.56621	-4.92359e-06
-1.64284	-1.05446e-06	-1.03626	1.91894e-07	-1.57121	-4.91699e-06
-1.63775	-1.02522e-06	-1.03125	1.82245e-07	-1.5763	-4.92611e-06
-1.63282	-9.95347e-07	-1.02624	1.73098e-07	-1.58131	-4.92862e-06
-1.62773	-9.56672e-07	-1.02123	1.64359e-07	-1.58632	-4.93963e-06
-1.62264	-9.17053e-07	-1.01622	1.55967e-07	-1.59133	-4.94183e-06
-1.61771	-8.69573e-07	-1.01121	1.48297e-07	-1.59642	-4.95755e-06
-1.61262	-8.17377e-07	-1.00612	1.41131e-07	-1.60151	-4.96258e-06
-1.60754	-7.61408e-07	-1.00111	1.34279e-07	-1.60644	-4.98019e-06
-1.60253	-6.96319e-07	-0.996104	1.28023e-07	-1.61161	-4.99182e-06
-1.59752	-6.29973e-07	-0.990938	1.22271e-07	-1.61654	-5.01006e-06
-1.59243	-5.54509e-07	-0.986006	1.16865e-07	-1.62163	-5.02452e-06
-1.58734	-4.75586e-07	-0.980996	1.1193e-07	-1.62664	-5.04968e-06
-1.58241	-3.93204e-07	-0.975987	1.07215e-07	-1.63172	-5.06792e-06
-1.57732	-3.04533e-07	-0.970899	1.0294e-07	-1.63673	-5.0937e-06
-1.57231	-2.18377e-07	-0.965889	9.89797e-08	-1.64167	-5.12011e-06
-1.5673	-1.24047e-07	-0.960801	9.51449e-08	-1.64683	-5.14873e-06
-1.56613	-1.04866e-07	-0.955791	9.16559e-08	-1.65176	-5.17765e-06
-1.5608	-1.06572e-08	-0.950703	8.84183e-08	-1.65685	-5.21098e-06
-1.5547	1.02094e-07	-0.945693	8.55266e-08	-1.66194	-5.24494e-06
-1.54734	2.30619e-07	-0.940683	8.26662e-08	-1.66687	-5.27922e-06
-1.54225	3.10332e-07	-0.935517	8.01201e-08	-1.67196	-5.32261e-06
-1.53724	3.8313e-07	-0.930664	7.77313e-08	-1.67689	-5.35814e-06
-1.53215	4.46876e-07	-0.925497	7.5531e-08	-1.68198	-5.40342e-06
-1.52707	5.00594e-07	-0.920487	7.34879e-08	-1.68699	-5.44524e-06
-1.52206	5.42682e-07	-0.915478	7.15705e-08	-1.69208	-5.49681e-06
-1.51689	5.727e-07	-0.910468	6.95902e-08	-1.69716	-5.54177e-06
-1.51188	5.89454e-07	-0.905458	6.79872e-08	-1.70217	-5.60057e-06
-1.50687	5.9398e-07	-0.90037	6.61955e-08	-1.70718	-5.64994e-06
-1.50178	5.86059e-07	-0.895438	6.46239e-08	-1.71219	-5.71471e-06
-1.49669	5.68143e-07	-0.890272	6.31465e-08	-1.71728	-5.77099e-06
-1.49168	5.40859e-07	-0.885419	6.19207e-08	-1.72229	-5.84268e-06
-1.48667	5.071e-07	-0.880252	6.06319e-08	-1.72738	-5.90557e-06
-1.48166	4.68721e-07	-0.875243	5.94061e-08	-1.73231	-5.98953e-06
-1.4765	4.27639e-07	-0.870154	5.83059e-08	-1.7374	-6.06373e-06
-1.47164	3.85676e-07	-0.865066	5.73315e-08	-1.74233	-6.15712e-06
-1.46648	3.43808e-07	-0.860135	5.642e-08	-1.7475	-6.24579e-06
-1.46155	3.03323e-07	-0.855125	5.55084e-08	-1.75243	-6.3527e-06
-1.45646	2.64724e-07	-0.850115	5.45654e-08	-1.75752	-6.45238e-06
-1.45137	2.28105e-07	-0.845027	5.39682e-08	-1.76253	-6.58035e-06
-1.44644	1.94535e-07	-0.839939	5.32453e-08	-1.76754	-6.69795e-06
-1.44143	1.62945e-07	-0.834929	5.25852e-08	-1.77262	-6.83945e-06
-1.43626	1.34404e-07	-0.829998	5.21137e-08	-1.77763	-6.98283e-06
-1.43133	1.08064e-07	-0.824831	5.16736e-08	-1.78264	-7.1413e-06
-1.42632	8.45521e-08	-0.8199	5.12965e-08	-1.78765	-7.30764e-06
-1.42123	6.35552e-08	-0.814812	5.09193e-08	-1.79274	-7.48907e-06
-1.41622	4.48213e-08	-0.809802	5.06678e-08	-1.79783	-7.67144e-06
-1.41114	2.88222e-08	-0.804792	5.04792e-08	-1.79963	-7.7359e-06
-1.4062	1.50861e-08	-0.799704	5.02906e-08	-1.79517	-6.60488e-06
-1.40378	9.33395e-09	-0.794616	5.01963e-08	-1.79016	-6.14832e-06
-1.39603	-4.44697e-09	-0.789606	5.00706e-08	-1.78507	-5.78797e-06
-1.3911	-1.01874e-08	-0.784596	5.00392e-08	-1.78006	-5.4858e-06
-1.38601	-1.25559e-08	-0.779586	4.99449e-08	-1.77497	-5.21979e-06
-1.381	-1.19981e-08	-0.774577	4.99763e-08	-1.76996	-4.99245e-06
-1.37599	-7.33589e-09	-0.76941	5.00077e-08	-1.76495	-4.78461e-06
-1.3709	1.10338e-09	-0.764479	5.01335e-08	-1.75994	-4.60381e-06
-1.36581	1.38153e-08	-0.759469	5.0102e-08	-1.75486	-4.43873e-06
-1.36088	3.15446e-08	-0.754459	5.02278e-08	-1.74977	-4.29378e-06
-1.35587	5.43693e-08	-0.749371	5.02906e-08	-1.74484	-4.157e-06
-1.35086	8.30341e-08	-0.744361	5.04792e-08	-1.73975	-4.04034e-06
-1.34789	1.01948e-07	-0.739273	5.05735e-08	-1.73474	-3.92148e-06
-1.34076	1.58324e-07	-0.734342	5.0825e-08	-1.72973	-3.82527e-06
-1.33583	2.05913e-07	-0.729253	5.09507e-08	-1.72464	-3.72245e-06
-1.33074	2.596e-07	-0.724165	5.12022e-08	-1.71963	-3.63661e-06
-1.32573	3.20014e-07	-0.719156	5.13593e-08	-1.71454	-3.54353e-06
-1.32072	3.86588e-07	-0.714146	5.16422e-08	-1.70953	-3.4709e-06
-1.31564	4.59323e-07	-0.709136	5.18622e-08	-1.70452	-3.38443e-06
-1.31063	5.3715e-07	-0.704048	5.21766e-08	-1.69951	-3.31745e-06
-1.30562	6.19441e-07	-0.699038	5.24909e-08	-1.69442	-3.23853e-06
-1.30061	7.0566e-07	-0.69395	5.29624e-08	-1.68949	-3.1769e-06
-1.2956	7.94489e-07	-0.688862	5.33081e-08	-1.68441	-3.10364e-06
-1.29051	8.84574e-07	-0.68393	5.38739e-08	-1.6794	-3.04421e-06
-1.28542	9.74817e-07	-0.678921	5.42826e-08	-1.67431	-2.97346e-06
-1.28237	1.02916e-06	-0.673832	5.48798e-08	-1.6693	-2.92032e-06
-1.27524	1.12552e-06	-0.668744	5.53827e-08	-1.66429	-2.85366e-06
-1.27023	1.21325e-06	-0.663813	5.60742e-08	-1.6592	-2.79895e-06
-1.26515	1.28966e-06	-0.658803	5.66714e-08	-1.65411	-2.73921e-06
-1.26022	1.356e-06	-0.653793	5.73315e-08	-1.64918	-2.6889e-06
-1.25521	1.40851e-06	-0.648705	5.80859e-08	-1.64417	-2.63136e-06
-1.25004	1.45285e-06	-0.643617	5.88403e-08	-1.63908	-2.58199e-06
-1.24503	1.48146e-06	-0.638607	5.94375e-08	-1.63407	-2.52665e-06
-1.2401	1.49813e-06	-0.633597	6.02862e-08	-1.62898	-2.48106e-06
-1.23501	1.50158e-06	-0.628509	6.09777e-08	-1.62397	-2.43075e-06
-1.22992	1.48932e-06	-0.6235	6.18264e-08	-1.61896	-2.38327e-06
-1.22491	1.46983e-06	-0.61849	6.25493e-08	-1.61388	-2.33673e-06
-1.2199	1.43461e-06	-0.613402	6.33037e-08	-1.60895	-2.29176e-06
-1.21481	1.39593e-06	-0.608392	6.39952e-08	-1.60378	-2.24869e-06
-1.2098	1.34877e-06	-0.603382	6.49068e-08	-1.59885	-2.2053e-06
-1.20479	1.29783e-06	-0.598294	6.55983e-08	-1.59376	-2.1641e-06
-1.19978	1.24784e-06	-0.593284	6.63527e-08	-1.58875	-2.12071e-06
-1.1947	1.19407e-06	-0.588196	6.69813e-08	-1.58366	-2.08455e-06
-1.18961	1.1447e-06	-0.583186	6.77043e-08	-1.57865	-2.03896e-06
-1.1846	1.09628e-06	-0.578098	6.84587e-08	-1.57356	-2.00657e-06
-1.17959	1.05037e-06	-0.57301	6.90873e-08	-1.56855	-1.96381e-06
-1.17458	1.00918e-06	-0.568078	6.9716e-08	-1.56354	-1.93237e-06
-1.16957	9.67044e-07	-0.56299	7.05018e-08	-1.55853	-1.8918e-06
-1.1644	9.32771e-07	-0.558059	7.1099e-08	-1.55352	-1.85942e-06
-1.15939	8.98183e-07	-0.552971	7.17591e-08	-1.54844	-1.82074e-06
-1.15446	8.67997e-07	-0.548039	7.23249e-08	-1.54335	-1.79181e-06
-1.14937	8.40956e-07	-0.542873	7.30164e-08	-1.53842	-1.74873e-06
-1.14436	8.136e-07	-0.537941	7.35822e-08	-1.53333	-1.72169e-06
-1.13928	7.92847e-07	-0.532853	7.41794e-08	-1.5284	-1.67956e-06
-1.13427	7.70208e-07	-0.527843	7.47137e-08	-1.52331	-1.64843e-06
-1.12926	7.52285e-07	-0.522755	7.53738e-08	-1.5183	-1.60755e-06
-1.12417	7.36249e-07	-0.517745	7.59082e-08	-1.51321	-1.57171e-06
-1.11924	7.18955e-07	-0.512736	7.65054e-08	-1.5082	-1.5302e-06
-1.11415	7.07006e-07	-0.507648	7.69769e-08	-1.50319	-1.49184e-06
-1.10914	6.91913e-07	-0.502638	7.76055e-08	-1.4981	-1.44436e-06
-1.10413	6.81222e-07	-0.49755	7.79827e-08	-1.49309	-1.4016e-06
-1.09912	6.69588e-07	-0.492618	7.84542e-08	-1.48801	-1.3516e-06
-1.09395	6.5764e-07	-0.48753	7.89257e-08	-1.48307	-1.29815e-06
-1.08894	6.48836e-07	-0.48252	7.94286e-08	-1.47806	-1.24092e-06
-1.08393	6.35944e-07	-0.47751	7.97744e-08	-1.47298	-1.17678e-06
-1.07892	6.2714e-07	-0.472422	8.01201e-08	-1.46789	-1.11515e-06
-1.07383	6.16134e-07	-0.467334	8.0403e-08	-1.46288	-1.03968e-06
-1.0689	6.05444e-07	-0.462403	8.07802e-08	-1.45787	-9.67048e-07
-1.06381	5.96639e-07	-0.457315	8.10003e-08	-1.45278	-8.81522e-07
-1.05873	5.83747e-07	-0.452305	8.13146e-08	-1.44777	-8.03227e-07
-1.05372	5.75572e-07	-0.447295	8.1566e-08	-1.44268	-7.09211e-07
-1.04871	5.64252e-07	-0.442207	8.18175e-08	-1.43767	-6.24943e-07
-1.04362	5.55134e-07	-0.437197	8.19747e-08	-1.43274	-5.28725e-07
-1.03869	5.46644e-07	-0.432109	8.21633e-08	-1.42765	-4.48859e-07
-1.0336	5.3501e-07	-0.427177	8.2289e-08	-1.42264	-3.60817e-07
-1.02859	5.27778e-07	-0.422089	8.24462e-08	-1.41755	-2.89125e-07
-1.0235	5.17402e-07	-0.41708	8.25405e-08	-1.41262	-2.14604e-07
-1.01849	5.09855e-07	-0.411992	8.26662e-08	-1.40753	-1.61779e-07
-1.0134	5.02309e-07	-0.406982	8.27919e-08	-1.40245	-1.04552e-07
-1.00847	4.9319e-07	-0.401972	8.29491e-08	-1.40237	-1.03923e-07
-1.00331	4.87845e-07	-0.396962	8.30119e-08	-1.40237	-1.03923e-07
-0.998296	4.78097e-07	-0.391874	8.31062e-08	-1.40237	-1.03923e-07
-0.993286	4.72752e-07	-0.386864	8.31062e-08	-1.38272	1.10942e-08
-0.988276	4.66149e-07	-0.381854	8.32005e-08	-1.3774	3.08653e-08
-0.983267	4.58917e-07	-0.376845	8.33263e-08	-1.37215	1.91409e-08
-0.978257	4.54514e-07	-0.371756	8.32948e-08	-1.3691	9.23965e-09
-0.973247	4.46339e-07	-0.366747	8.33263e-08	-1.3691	9.23965e-09
-0.968159	4.42566e-07	-0.361737	8.34206e-08	-1.3691	9.23965e-09
-0.962992	4.36277e-07	-0.356649	8.35149e-08	-1.3691	9.23965e-09
-0.958061	4.30932e-07	-0.351639	8.35777e-08	-1.34695	-1.54853e-08
-0.953051	4.27473e-07	-0.346629	8.35777e-08	-1.34202	-2.68759e-08
-0.948041	4.20241e-07	-0.341541	8.35777e-08	-1.33701	-3.38535e-08
-0.942875	4.17411e-07	-0.336531	8.3672e-08	-1.33192	-4.05164e-08
-0.937943	4.11437e-07	-0.331521	8.37035e-08	-1.32691	-4.95354e-08
-0.932934	4.07664e-07	-0.326512	8.38606e-08	-1.32182	-5.82738e-08
-0.927846	4.04205e-07	-0.321424	8.40178e-08	-1.31689	-6.39301e-08
-0.922914	3.98859e-07	-0.316414	8.39864e-08	-1.31188	-6.81248e-08
-0.917748	3.96973e-07	-0.311326	8.41435e-08	-1.30687	-7.30394e-08
-0.912738	3.91313e-07	-0.306238	8.40807e-08	-1.30178	-7.77265e-08
-0.907728	3.88797e-07	-0.301306	8.42378e-08	-1.29677	-8.0257e-08
-0.90264	3.85968e-07	-0.296218	8.42692e-08	-1.29176	-8.22328e-08
-0.89763	3.80622e-07	-0.291208	8.43007e-08	-1.28667	-8.25788e-08
-0.89262	3.79993e-07	-0.28612	8.43635e-08	-1.28166	-8.32301e-08
-0.88761	3.74333e-07	-0.28111	8.44264e-08	-1.27658	-8.48818e-08
-0.882522	3.73076e-07	-0.276022	8.44893e-08	-1.27157	-8.38253e-08
-0.877434	3.69617e-07	-0.271012	8.45207e-08	-1.26656	-8.20957e-08
-0.872424	3.66787e-07	-0.266081	8.44578e-08	-1.26155	-8.13478e-08
-0.867493	3.65529e-07	-0.261071	8.45521e-08	-1.25654	-7.96462e-08
-0.862405	3.60498e-07	-0.255983	8.45207e-08	-1.25145	-7.84339e-08
-0.857395	3.59869e-07	-0.250973	8.45521e-08	-1.24636	-7.71188e-08
-0.852307	3.56725e-07	-0.245885	8.45521e-08	-1.24135	-7.46163e-08
-0.847297	3.54838e-07	-0.240797	8.45521e-08	-1.23634	-7.28898e-08
-0.842287	3.53581e-07	-0.235865	8.45207e-08	-1.23133	-7.15155e-08
-0.837199	3.49179e-07	-0.230777	8.45207e-08	-1.22624	-6.98856e-08
-0.832189	3.49493e-07	-0.225689	8.44893e-08	-1.22123	-6.88385e-08
-0.827258	3.45091e-07	-0.220601	8.45836e-08	-1.21622	-6.64793e-08
-0.82217	3.44462e-07	-0.215591	8.45207e-08	-1.21121	-6.50364e-08
-0.817082	3.4289e-07	-0.21066	8.45521e-08	-1.20612	-6.43384e-08
-0.812072	3.39117e-07	-0.20565	8.45207e-08	-1.20112	-6.18951e-08
-0.807062	3.39117e-07	-0.200562	8.45521e-08	-1.19603	-5.94705e-08
-0.801974	3.34715e-07	-0.195552	8.45836e-08	-1.1911	-5.80494e-08
-0.796964	3.344e-07	-0.190542	8.4615e-08	-1.18593	-5.63073e-08
-0.791876	3.32514e-07	-0.185454	8.4615e-08	-1.181	-5.4157e-08
-0.786945	3.29369e-07	-0.180444	8.47093e-08	-1.17599	-5.10593e-08
-0.781935	3.29684e-07	-0.175356	8.47407e-08	-1.1709	-4.85911e-08
-0.776768	3.25596e-07	-0.170268	8.4835e-08	-1.16589	-4.65779e-08
-0.771759	3.2591e-07	-0.165337	8.4835e-08	-1.16088	-4.38603e-08
-0.766749	3.2308e-07	-0.160248	8.49608e-08	-1.15579	-4.03481e-08
-0.761739	3.21823e-07	-0.155239	8.49922e-08	-1.15078	-3.71632e-08
-0.756651	3.21508e-07	-0.150229	8.51179e-08	-1.14577	-3.41091e-08
-0.751719	3.18049e-07	-0.145219	8.52437e-08	-1.14068	-3.17157e-08
-0.746631	3.18364e-07	-0.140131	8.54323e-08	-1.13575	-2.81629e-08
-0.741621	3.15534e-07	-0.135199	8.55266e-08	-1.13066	-2.43796e-08
-0.736533	3.14905e-07	-0.130111	8.57151e-08	-1.12565	-2.09983e-08
-0.731445	3.14591e-07	-0.125023	8.58409e-08	-1.12049	-1.82963e-08
-0.726514	3.11446e-07	-0.120013	8.60295e-08	-1.11556	-1.46969e-08
-0.721426	3.12704e-07	-0.115004	8.61866e-08	-1.11047	-1.00098e-08
-0.716494	3.09245e-07	-0.109994	8.64067e-08	-1.10546	-6.88401e-09
-0.711406	3.0956e-07	-0.104906	8.65638e-08	-1.10045	-3.87354e-09
-0.706396	3.08616e-07	-0.0999742	8.68467e-08	-1.09536	4.05302e-10
-0.701308	3.06415e-07	-0.0948861	8.69724e-08	-1.09035	4.30395e-09
-0.696298	3.07044e-07	-0.089798	8.7161e-08	-1.08534	8.06858e-09
-0.691288	3.04214e-07	-0.0847882	8.73182e-08	-1.08025	1.18208e-08
-0.686122	3.05158e-07	-0.0797001	8.75382e-08	-1.07524	1.5442e-08
-0.681112	3.03585e-07	-0.0746903	8.7664e-08	-1.07023	2.01478e-08
-0.676181	3.02642e-07	-0.0696805	8.78526e-08	-1.06515	2.40465e-08
-0.671093	3.039e-07	-0.0646707	8.80726e-08	-1.06014	2.73468e-08
-0.666161	3.00756e-07	-0.0595826	8.82298e-08	-1.05513	3.20276e-08
-0.661151	3.02328e-07	-0.0545728	8.84183e-08	-1.05019	3.61818e-08
-0.655985	3.00127e-07	-0.0494847	8.86069e-08	-1.04503	4.03298e-08
-0.650897	3.00756e-07	-0.0444749	8.87641e-08	-1.04002	4.4512e-08
-0.645887	3.0107e-07	-0.0394651	8.89841e-08	-1.03501	4.82829e-08
-0.640877	2.99498e-07	-0.0344553	8.91727e-08	-1.03	5.35808e-08
-0.635867	3.0107e-07	-0.0293672	8.93613e-08	-1.02499	5.80934e-08
-0.630779	2.98869e-07	-0.0243574	8.96442e-08	-1.0199	6.17365e-08
-0.62577	2.99812e-07	-0.0192693	8.98643e-08	-1.01489	6.7025e-08
-0.62076	3.00441e-07	-0.0143377	9.00843e-08	-1.00988	7.2566e-08
-0.61575	2.99183e-07	-0.00924964	9.03986e-08	-1.00479	7.67327e-08
-0.610662	3.01384e-07	-0.00423983	9.06501e-08	-0.999783	8.12983e-08
-0.605652	2.98869e-07	0.000848257	9.10273e-08	-0.994773	8.69421e-08
-0.600642	3.01384e-07	0.00585807	9.12159e-08	-0.989764	9.2963e-08
-0.595632	3.00756e-07	0.0109462	9.16245e-08	-0.984676	9.87128e-08
-0.590544	3.0107e-07	0.015956	9.18445e-08	-0.981466	1.02094e-07
-0.585535	3.02013e-07	0.0210441	9.22531e-08	-0.981466	1.02094e-07
-0.580446	3.00441e-07	0.0260539	9.25989e-08	-0.981466	1.02094e-07
-0.575437	3.02013e-07	0.0310637	9.29446e-08	-0.981466	1.02094e-07
-0.570427	3.00441e-07	0.0360735	9.3259e-08	-0.95947	1.30067e-07
-0.565339	3.0107e-07	0.0411616	9.3699e-08	-0.954538	1.37296e-07
-0.560329	3.02013e-07	0.0461714	9.41076e-08	-0.94945	1.4484e-07
-0.555241	2.99812e-07	0.0511812	9.45791e-08	-0.944362	1.52164e-07
-0.550153	3.01384e-07	0.0561127	9.49563e-08	-0.939352	1.59739e-07
-0.545221	2.98869e-07	0.0612008	9.54278e-08	-0.934421	1.68069e-07
-0.540211	2.99812e-07	0.0662889	9.58364e-08	-0.929255	1.75707e-07
-0.535123	2.99498e-07	0.0712987	9.63079e-08	-0.924323	1.82905e-07
-0.530035	2.9824e-07	0.0763868	9.66851e-08	-0.919313	1.91706e-07
-0.525104	2.99183e-07	0.0813183	9.72195e-08	-0.914225	2.00035e-07
-0.520016	2.96982e-07	0.0864064	9.7691e-08	-0.909137	2.07642e-07
-0.515006	2.97611e-07	0.0914945	9.81939e-08	-0.904206	2.15437e-07
-0.509996	2.96668e-07	0.0965043	9.85711e-08	-0.899117	2.23201e-07
-0.504908	2.96039e-07	0.101514	9.9074e-08	-0.894108	2.31877e-07
-0.499898	2.97297e-07	0.106602	9.95769e-08	-0.889019	2.40552e-07
-0.494888	2.94467e-07	0.111534	1.0008e-07	-0.883931	2.48662e-07
-0.489878	2.96353e-07	0.116622	1.00488e-07	-0.879	2.56834e-07
-0.48479	2.94781e-07	0.12171	1.01086e-07	-0.87399	2.66013e-07
-0.479702	2.95096e-07	0.126641	1.01494e-07	-0.868902	2.75599e-07
-0.474771	2.95725e-07	0.13173	1.0206e-07	-0.863892	2.84841e-07
-0.469683	2.93838e-07	0.136739	1.02563e-07	-0.858804	2.9361e-07
-0.464673	2.96039e-07	0.141827	1.03097e-07	-0.853794	3.03512e-07
-0.459585	2.93838e-07	0.146916	1.03569e-07	-0.848784	3.13224e-07
-0.454575	2.95096e-07	0.151847	1.04166e-07	-0.843775	3.22308e-07
-0.449487	2.9541e-07	0.156935	1.04732e-07	-0.838765	3.31172e-07
-0.444555	2.94152e-07	0.161945	1.05266e-07	-0.833677	3.40759e-07
-0.439545	2.96039e-07	0.166955	1.05832e-07	-0.828667	3.49749e-07
-0.434457	2.93838e-07	0.172043	1.06335e-07	-0.823579	3.58141e-07
-0.429526	2.96039e-07	0.177053	1.06869e-07	-0.818491	3.66754e-07
-0.424359	2.95725e-07	0.182063	1.07498e-07	-0.813559	3.75366e-07
-0.41935	2.95096e-07	0.187072	1.08001e-07	-0.808471	3.83413e-07
-0.41434	2.97297e-07	0.19216	1.08535e-07	-0.80354	3.90894e-07
-0.40933	2.94781e-07	0.19717	1.09007e-07	-0.798451	3.98312e-07
-0.404242	2.96982e-07	0.202258	1.0973e-07	-0.793363	4.06265e-07
-0.399154	2.96039e-07	0.20719	1.10295e-07	-0.788354	4.13714e-07
-0.394222	2.96353e-07	0.212356	1.1083e-07	-0.783265	4.20441e-07
-0.389213	2.97297e-07	0.217366	1.1149e-07	-0.778256	4.27136e-07
-0.384046	2.95096e-07	0.222298	1.12024e-07	-0.773246	4.34523e-07
-0.379036	2.97926e-07	0.227386	1.12684e-07	-0.768236	4.41784e-07
-0.374027	2.95725e-07	0.232395	1.13313e-07	-0.763226	4.48039e-07
-0.369017	2.96982e-07	0.237405	1.14036e-07	-0.758138	4.54608e-07
-0.364007	2.97611e-07	0.242493	1.14727e-07	-0.75305	4.61775e-07
-0.358997	2.96353e-07	0.247503	1.15356e-07	-0.74804	4.69193e-07
-0.353831	2.9824e-07	0.252591	1.16142e-07	-0.74303	4.76139e-07
-0.348899	2.95725e-07	0.257601	1.16833e-07	-0.738021	4.83275e-07
-0.343889	2.96982e-07	0.262689	1.17651e-07	-0.732933	4.91038e-07
-0.338801	2.96668e-07	0.267699	1.18436e-07	-0.727923	4.98991e-07
-0.333791	2.96039e-07	0.272709	1.19191e-07	-0.722913	5.06598e-07
-0.328703	2.97926e-07	0.277719	1.20102e-07	-0.717825	5.14581e-07
-0.323694	2.95096e-07	0.282728	1.21045e-07	-0.712893	5.23068e-07
-0.318605	2.97297e-07	0.287817	1.21988e-07	-0.707805	5.31775e-07
-0.313596	2.96039e-07	0.292826	1.22931e-07	-0.702795	5.40042e-07
-0.308586	2.96039e-07	0.297836	1.23843e-07	-0.697786	5.4834e-07
-0.303576	2.97297e-07	0.302924	1.24912e-07	-0.692698	5.56544e-07
-0.298488	2.94467e-07	0.307934	1.2598e-07	-0.687609	5.64496e-07
-0.293478	2.96982e-07	0.312944	1.27112e-07	-0.6826	5.71066e-07
-0.288468	2.94781e-07	0.317954	1.28338e-07	-0.677668	5.77038e-07
-0.28338	2.9541e-07	0.323042	1.29658e-07	-0.672502	5.83482e-07
-0.278449	2.96353e-07	0.328208	1.30758e-07	-0.66757	5.89077e-07
-0.273361	2.93838e-07	0.33314	1.3211e-07	-0.662482	5.93194e-07
-0.268273	2.96039e-07	0.338149	1.33304e-07	-0.657472	5.96463e-07
-0.263263	2.93524e-07	0.343238	1.3475e-07	-0.652462	6.0011e-07
-0.258175	2.94467e-07	0.348247	1.36039e-07	-0.647374	6.03599e-07
-0.253243	2.94467e-07	0.353257	1.37485e-07	-0.642365	6.06207e-07
-0.248155	2.92266e-07	0.358267	1.38836e-07	-0.637276	6.07716e-07
-0.243145	2.93838e-07	0.363355	1.40376e-07	-0.632188	6.09791e-07
-0.238057	2.91008e-07	0.368365	1.41791e-07	-0.627257	6.11991e-07
-0.233047	2.91951e-07	0.373375	1.43205e-07	-0.622169	6.13657e-07
-0.228038	2.90694e-07	0.378463	1.44526e-07	-0.617081	6.15543e-07
-0.223028	2.89436e-07	0.383473	1.46066e-07	-0.612071	6.17806e-07
-0.21794	2.90379e-07	0.388482	1.47417e-07	-0.607061	6.20069e-07
-0.21293	2.8692e-07	0.393571	1.48769e-07	-0.602051	6.21515e-07
-0.20792	2.88178e-07	0.398659	1.49995e-07	-0.596963	6.2359e-07
-0.20291	2.85977e-07	0.40359	1.51472e-07	-0.591953	6.26764e-07
-0.197822	2.85663e-07	0.408678	1.52572e-07	-0.586865	6.29248e-07
-0.192734	2.85348e-07	0.413688	1.53735e-07	-0.581934	6.31354e-07
-0.187724	2.82518e-07	0.418776	1.54804e-07	-0.576924	6.33962e-07
-0.182714	2.83462e-07	0.423786	1.55873e-07	-0.571836	6.37043e-07
-0.177705	2.80632e-07	0.428796	1.56784e-07	-0.566748	6.40312e-07
-0.172695	2.80317e-07	0.433806	1.57633e-07	-0.561738	6.43361e-07
-0.167607	2.80317e-07	0.438894	1.58513e-07	-0.556728	6.46284e-07
-0.162675	2.77173e-07	0.443825	1.59267e-07	-0.551718	6.50119e-07
-0.157587	2.78431e-07	0.448913	1.59927e-07	-0.546708	6.54142e-07
-0.152577	2.74972e-07	0.454001	1.6065e-07	-0.54162	6.57883e-07
-0.147411	2.75915e-07	0.459011	1.61185e-07	-0.536611	6.61623e-07
-0.142479	2.74343e-07	0.464021	1.61939e-07	-0.531522	6.66369e-07
-0.137391	2.73085e-07	0.469109	1.62474e-07	-0.526513	6.71713e-07
-0.132381	2.74029e-07	0.474041	1.62976e-07	-0.521503	6.76554e-07
-0.127372	2.70255e-07	0.479129	1.63354e-07	-0.516493	6.81551e-07
-0.122284	2.71199e-07	0.484138	1.63919e-07	-0.511483	6.88026e-07
-0.117274	2.69941e-07	0.489227	1.64328e-07	-0.506395	6.94659e-07
-0.112264	2.69312e-07	0.494236	1.648e-07	-0.501307	7.00882e-07
-0.107254	2.69626e-07	0.499325	1.6524e-07	-0.496376	7.07829e-07
-0.102166	2.66482e-07	0.504256	1.65648e-07	-0.491287	7.15719e-07
-0.0971562	2.68369e-07	0.509422	1.65994e-07	-0.486356	7.23765e-07
-0.0920681	2.65539e-07	0.514354	1.66403e-07	-0.48119	7.31215e-07
-0.0871366	2.66168e-07	0.519442	1.66748e-07	-0.476258	7.38916e-07
-0.0819702	2.65853e-07	0.524452	1.67283e-07	-0.471248	7.4734e-07
-0.0770387	2.64281e-07	0.52954	1.67628e-07	-0.46616	7.55229e-07
-0.0720288	2.65224e-07	0.534393	1.68037e-07	-0.46115	7.61987e-07
-0.0668625	2.62394e-07	0.53956	1.68446e-07	-0.45614	7.68525e-07
-0.0618527	2.63338e-07	0.544569	1.68886e-07	-0.451052	7.7478e-07
-0.0568429	2.62709e-07	0.549657	1.69294e-07	-0.445964	7.80407e-07
-0.0519113	2.61451e-07	0.554667	1.69766e-07	-0.440954	7.84713e-07
-0.0468232	2.62394e-07	0.559677	1.70237e-07	-0.436023	7.88674e-07
-0.0417351	2.59564e-07	0.564687	1.70803e-07	-0.430857	7.92446e-07
-0.0367253	2.61451e-07	0.569697	1.7118e-07	-0.425847	7.95935e-07
-0.0316372	2.5925e-07	0.574785	1.71715e-07	-0.420837	7.98512e-07
-0.0266274	2.5925e-07	0.579795	1.72218e-07	-0.415827	8.00901e-07
-0.0216176	2.59879e-07	0.584804	1.72909e-07	-0.410739	8.03541e-07
-0.0166078	2.57363e-07	0.589893	1.73412e-07	-0.405729	8.06056e-07
-0.011598	2.58936e-07	0.594902	1.74009e-07	-0.400719	8.08256e-07
-0.00658818	2.56735e-07	0.59999	1.74575e-07	-0.39571	8.10079e-07
-0.00150009	2.57363e-07	0.605078	1.75204e-07	-0.390543	8.12342e-07
0.00366628	2.57363e-07	0.61001	1.75801e-07	-0.385533	8.14888e-07
0.00859781	2.55477e-07	0.615098	1.76492e-07	-0.380602	8.1712e-07
0.0136076	2.57049e-07	0.620108	1.77153e-07	-0.375514	8.19478e-07
0.0186174	2.54219e-07	0.625196	1.77876e-07	-0.370426	8.22118e-07
0.0237055	2.55477e-07	0.630128	1.78567e-07	-0.365416	8.24947e-07
0.0287936	2.54848e-07	0.635294	1.7929e-07	-0.360406	8.27493e-07
0.0338034	2.53905e-07	0.640304	1.80233e-07	-0.355396	8.29819e-07
0.0388132	2.55162e-07	0.645314	1.81302e-07	-0.350387	8.32679e-07
0.043823	2.53276e-07	0.650323	1.82339e-07	-0.345298	8.35917e-07
0.0489111	2.54848e-07	0.655333	1.83439e-07	-0.340289	8.38809e-07
0.0539992	2.53276e-07	0.660421	1.84539e-07	-0.3352	8.41323e-07
0.0589308	2.5359e-07	0.665431	1.86017e-07	-0.330191	8.44278e-07
0.0639406	2.54848e-07	0.670441	1.87431e-07	-0.325181	8.47547e-07
0.0690287	2.52332e-07	0.675451	1.89097e-07	-0.320171	8.50596e-07
0.0740385	2.54848e-07	0.680539	1.90763e-07	-0.315083	8.53488e-07
0.0791266	2.52647e-07	0.685549	1.92932e-07	-0.310073	8.57071e-07
0.0840581	2.53905e-07	0.690558	1.95132e-07	-0.304985	8.6056e-07
0.0892245	2.54219e-07	0.695646	1.97615e-07	-0.299897	8.63483e-07
0.094156	2.52647e-07	0.700578	2.00193e-07	-0.294965	8.66689e-07
0.0992441	2.54848e-07	0.705666	2.03304e-07	-0.289956	8.70618e-07
0.104254	2.52647e-07	0.710754	2.06511e-07	-0.284946	8.73825e-07
0.10942	2.54534e-07	0.715764	2.10125e-07	-0.279858	8.76622e-07
0.114274	2.54848e-07	0.720774	2.13866e-07	-0.274926	8.79985e-07
0.119362	2.5359e-07	0.725784	2.18204e-07	-0.26976	8.8448e-07
0.124371	2.55791e-07	0.730872	2.22604e-07	-0.264828	8.88315e-07
0.12946	2.53905e-07	0.73596	2.27413e-07	-0.259662	8.9127e-07
0.134548	2.56106e-07	0.74097	2.32191e-07	-0.25473	8.94601e-07
0.139479	2.55162e-07	0.745979	2.3744e-07	-0.249642	8.99065e-07
0.144567	2.55477e-07	0.750989	2.4269e-07	-0.244632	9.03277e-07
0.149655	2.57363e-07	0.756077	2.48033e-07	-0.239623	9.0664e-07
0.154665	2.55162e-07	0.761009	2.53188e-07	-0.234535	9.09846e-07
0.159675	2.57678e-07	0.766097	2.58563e-07	-0.229525	9.13995e-07
0.164685	2.56735e-07	0.771107	2.63498e-07	-0.224437	9.18082e-07
0.169773	2.57363e-07	0.776195	2.68276e-07	-0.219505	9.21476e-07
0.174783	2.58936e-07	0.781205	2.72708e-07	-0.214417	9.24368e-07
0.179792	2.57049e-07	0.786214	2.77014e-07	-0.209329	9.28046e-07
0.184881	2.59879e-07	0.791303	2.80597e-07	-0.204319	9.3144e-07
0.189812	2.58621e-07	0.796234	2.84055e-07	-0.199231	9.33955e-07
0.1949	2.59879e-07	0.801322	2.86978e-07	-0.1943	9.36847e-07
0.199988	2.60508e-07	0.80641	2.89838e-07	-0.189211	9.3999e-07
0.20492	2.59564e-07	0.81142	2.92007e-07	-0.184202	9.42536e-07
0.210008	2.62394e-07	0.816508	2.9405e-07	-0.179192	9.44391e-07
0.215018	2.60193e-07	0.82144	2.95685e-07	-0.174182	9.46685e-07
0.220106	2.62394e-07	0.82645	2.97382e-07	-0.169094	9.4942e-07
0.225037	2.62709e-07	0.831538	2.98514e-07	-0.164084	9.51683e-07
0.230125	2.62394e-07	0.836547	2.99834e-07	-0.158996	9.52658e-07
0.235135	2.64595e-07	0.841714	3.00808e-07	-0.153986	9.54072e-07
0.240145	2.63023e-07	0.846645	3.02066e-07	-0.148976	9.56932e-07
0.245155	2.65539e-07	0.851733	3.03009e-07	-0.14381	9.59384e-07
0.250243	2.65224e-07	0.856743	3.04235e-07	-0.138957	9.60296e-07
0.255331	2.65539e-07	0.861753	3.05523e-07	-0.133869	9.61679e-07
0.260341	2.68054e-07	0.866841	3.07221e-07	-0.128859	9.6391e-07
0.265351	2.66168e-07	0.871851	3.08855e-07	-0.123771	9.65859e-07
0.270282	2.68998e-07	0.876861	3.11118e-07	-0.118761	9.66802e-07
0.27537	2.68054e-07	0.881871	3.1357e-07	-0.113829	9.68217e-07
0.280458	2.68998e-07	0.886959	3.16965e-07	-0.108663	9.70448e-07
0.285468	2.71199e-07	0.891968	3.20642e-07	-0.103653	9.72429e-07
0.290556	2.69626e-07	0.896978	3.25357e-07	-0.0986435	9.73497e-07
0.295566	2.72771e-07	0.901988	3.30795e-07	-0.0936337	9.74849e-07
0.300654	2.71513e-07	0.907076	3.3749e-07	-0.0885456	9.76955e-07
0.305664	2.73714e-07	0.912086	3.45191e-07	-0.0835358	9.78715e-07
0.310752	2.74972e-07	0.917174	3.54212e-07	-0.0785259	9.80067e-07
0.315684	2.74343e-07	0.922184	3.64554e-07	-0.0734379	9.81481e-07
0.320772	2.77173e-07	0.927194	3.76592e-07	-0.0683498	9.83273e-07
0.325781	2.7623e-07	0.932204	3.90077e-07	-0.0634182	9.85284e-07
0.330948	2.78745e-07	0.937292	4.0551e-07	-0.0584084	9.86888e-07
0.335958	2.79688e-07	0.942223	4.22327e-07	-0.0533986	9.88333e-07
0.340811	2.79688e-07	0.947311	4.40746e-07	-0.0482322	9.90471e-07
0.345977	2.82833e-07	0.952321	4.60423e-07	-0.0433007	9.92608e-07
0.350987	2.81575e-07	0.957487	4.81483e-07	-0.0382909	9.94211e-07
0.355997	2.84719e-07	0.962419	5.03423e-07	-0.0332028	9.95469e-07
0.361085	2.85034e-07	0.967507	5.25803e-07	-0.0281147	9.97637e-07
0.366095	2.85977e-07	0.972517	5.48089e-07	-0.0231049	9.99964e-07
0.371105	2.88493e-07	0.977527	5.69903e-07	-0.0180951	1.00185e-06
0.376114	2.87549e-07	0.982615	5.90334e-07	-0.0130853	1.00358e-06
0.381124	2.91322e-07	0.987546	6.09414e-07	-0.00799719	1.0059e-06
0.386212	2.91322e-07	0.992556	6.2601e-07	-0.00298738	1.00804e-06
0.391222	2.92895e-07	0.997722	6.40532e-07	0.00202243	1.0104e-06
0.39631	2.95725e-07	1.00265	6.51848e-07	0.00703224	1.01172e-06
0.40132	2.95096e-07	1.00766	6.60523e-07	0.0121203	1.01329e-06
0.40633	2.98869e-07	1.01283	6.66181e-07	0.0172084	1.01537e-06
0.411418	2.97926e-07	1.01784	6.69576e-07	0.0222965	1.01697e-06
0.416428	3.00756e-07	1.02293	6.7011e-07	0.027228	1.0181e-06
0.421438	3.02328e-07	1.02786	6.68664e-07	0.0323161	1.02005e-06
0.426526	3.02328e-07	1.03295	6.65269e-07	0.0372477	1.0214e-06
0.431535	3.05472e-07	1.03804	6.60869e-07	0.0423358	1.02228e-06
0.436545	3.05158e-07	1.04305	6.55242e-07	0.0474238	1.02357e-06
0.441555	3.08302e-07	1.04806	6.49144e-07	0.0524337	1.02536e-06
0.446643	3.0956e-07	1.05307	6.42575e-07	0.0574435	1.02646e-06
0.451653	3.10189e-07	1.05808	6.36068e-07	0.0625316	1.02693e-06
0.456585	3.13647e-07	1.06316	6.29405e-07	0.0675414	1.02806e-06
0.461673	3.12704e-07	1.06817	6.23181e-07	0.0705159	1.02916e-06
0.466761	3.16477e-07	1.07318	6.16957e-07	0.0705159	1.02916e-06
0.471771	3.17106e-07	1.07827	6.11205e-07	0.0705159	1.02916e-06
0.47678	3.19307e-07	1.0832	6.0539e-07	0.0705159	1.02916e-06
0.481868	3.21823e-07	1.08829	5.99984e-07	0.092747	1.0183e-06
0.486878	3.21194e-07	1.09338	5.94829e-07	0.0977568	1.0293e-06
0.491888	3.24967e-07	1.09839	5.90303e-07	0.102767	1.02301e-06
0.497054	3.25281e-07	1.10348	5.85933e-07	0.107855	1.03276e-06
0.501986	3.27483e-07	1.10841	5.82036e-07	0.112786	1.02773e-06
0.506996	3.30627e-07	1.1135	5.78452e-07	0.117953	1.03653e-06
0.512084	3.29684e-07	1.11858	5.75372e-07	0.122962	1.02836e-06
0.517094	3.33771e-07	1.12352	5.72355e-07	0.127972	1.03779e-06
0.522182	3.33457e-07	1.1286	5.70091e-07	0.132904	1.03213e-06
0.527192	3.36287e-07	1.13361	5.68048e-07	0.137992	1.04031e-06
0.532201	3.38488e-07	1.13862	5.66445e-07	0.14308	1.03402e-06
0.537211	3.38488e-07	1.14379	5.65125e-07	0.14809	1.04094e-06
0.542299	3.42261e-07	1.14872	5.64214e-07	0.1531	1.03685e-06
0.547309	3.41947e-07	1.15381	5.63522e-07	0.158188	1.0444e-06
0.552319	3.45091e-07	1.15882	5.63271e-07	0.163197	1.03842e-06
0.557407	3.47606e-07	1.16383	5.62956e-07	0.168286	1.04408e-06
0.562495	3.48235e-07	1.16892	5.63113e-07	0.173217	1.04282e-06
0.567505	3.52323e-07	1.17393	5.63302e-07	0.178305	1.04723e-06
0.572436	3.52323e-07	1.17886	5.63805e-07	0.183315	1.04628e-06
0.577446	3.57039e-07	1.18395	5.64622e-07	0.188325	1.04974e-06
0.582534	3.58612e-07	1.18896	5.66037e-07	0.193335	1.05037e-06
0.587622	3.61442e-07	1.19397	5.67451e-07	0.198501	1.05351e-06
0.592632	3.65844e-07	1.19905	5.69023e-07	0.203433	1.05509e-06
0.597564	3.67101e-07	1.20414	5.70909e-07	0.208521	1.05697e-06
0.602652	3.72761e-07	1.20923	5.73172e-07	0.21353	1.06075e-06
0.607662	3.75906e-07	1.21424	5.75655e-07	0.21854	1.06137e-06
0.61275	3.79993e-07	1.21925	5.7839e-07	0.22355	1.06672e-06
0.61776	3.86282e-07	1.22434	5.81281e-07	0.228638	1.06641e-06
0.622848	3.89112e-07	1.22935	5.84645e-07	0.233648	1.07458e-06
0.627857	3.97287e-07	1.23428	5.88197e-07	0.238736	1.07269e-06
0.632867	4.02004e-07	1.23937	5.92031e-07	0.243746	1.07867e-06
0.637955	4.0955e-07	1.24438	5.96212e-07	0.248756	1.07773e-06
0.642965	4.18669e-07	1.24947	6.00864e-07	0.253844	1.0859e-06
0.647975	4.25586e-07	1.25448	6.05767e-07	0.258854	1.08464e-06
0.653063	4.38164e-07	1.25956	6.11268e-07	0.263863	1.09313e-06
0.658073	4.47597e-07	1.26457	6.16895e-07	0.268951	1.09219e-06
0.663083	4.62375e-07	1.2695	6.23181e-07	0.27404	1.10099e-06
0.668171	4.7904e-07	1.27459	6.29625e-07	0.278971	1.10005e-06
0.673181	4.95077e-07	1.27968	6.36917e-07	0.283981	1.10791e-06
0.67819	5.18345e-07	1.28469	6.44335e-07	0.289069	1.10697e-06
0.683279	5.39726e-07	1.2897	6.52476e-07	0.294001	1.11734e-06
0.688288	5.69912e-07	1.29479	6.60806e-07	0.299089	1.1164e-06
0.693298	6.01041e-07	1.29972	6.69607e-07	0.304177	1.12552e-06
0.698308	6.36573e-07	1.30003	6.70173e-07	0.309186	1.12835e-06
0.703396	6.79336e-07	1.29518	5.29575e-07	0.314196	1.13558e-06
0.708406	7.23042e-07	1.29017	4.88618e-07	0.319363	1.14061e-06
0.713416	7.76496e-07	1.285	4.5662e-07	0.324294	1.14596e-06
0.718425	8.33409e-07	1.27999	4.30688e-07	0.329382	1.15099e-06
0.723514	8.95667e-07	1.27498	4.08528e-07	0.334392	1.15979e-06
0.728445	9.65472e-07	1.26997	3.89668e-07	0.339324	1.16671e-06
0.733611	1.03653e-06	1.26489	3.726e-07	0.344412	1.17174e-06
0.738621	1.11797e-06	1.25995	3.57921e-07	0.349422	1.18243e-06
0.743631	1.19941e-06	1.25487	3.44563e-07	0.35451	1.18841e-06
0.748719	1.28777e-06	1.24986	3.32964e-07	0.359519	1.20067e-06
0.753729	1.37895e-06	1.24469	3.21742e-07	0.364529	1.20507e-06
0.758739	1.46983e-06	1.23968	3.12124e-07	0.369617	1.21891e-06
0.763827	1.56479e-06	1.23467	3.0282e-07	0.374627	1.22394e-06
0.768758	1.65566e-06	1.22966	2.94585e-07	0.379715	1.24092e-06
0.773925	1.74716e-06	1.22473	2.86507e-07	0.384725	1.24438e-06
0.778856	1.83552e-06	1.21964	2.79466e-07	0.389735	1.26198e-06
0.783944	1.91633e-06	1.21455	2.72833e-07	0.394823	1.26827e-06
0.788954	1.99462e-06	1.20954	2.66893e-07	0.399833	1.28777e-06
0.793964	2.05939e-06	1.20446	2.60732e-07	0.404764	1.29186e-06
0.799052	2.11945e-06	1.19945	2.55483e-07	0.409852	1.31167e-06
0.804062	2.1663e-06	1.19436	2.50265e-07	0.41494	1.31764e-06
0.809072	2.20089e-06	1.18943	2.45644e-07	0.41995	1.34059e-06
0.81416	2.2251e-06	1.18442	2.40741e-07	0.42496	1.345e-06
0.81917	2.23296e-06	1.17933	2.36654e-07	0.42997	1.36512e-06
0.824258	2.23296e-06	1.17432	2.32348e-07	0.435058	1.37267e-06
0.829268	2.21787e-06	1.16923	2.28671e-07	0.440068	1.39373e-06
0.834277	2.19554e-06	1.16422	2.24333e-07	0.445078	1.39814e-06
0.839287	2.16567e-06	1.15913	2.2075e-07	0.450166	1.41857e-06
0.844297	2.12668e-06	1.15412	2.16946e-07	0.455254	1.42455e-06
0.849385	2.08832e-06	1.14911	2.13583e-07	0.460185	1.44279e-06
0.854473	2.0421e-06	1.1441	2.09937e-07	0.465273	1.44907e-06
0.859405	1.99934e-06	1.13909	2.06668e-07	0.470362	1.46511e-06
0.864493	1.955e-06	1.134	2.03116e-07	0.475293	1.47486e-06
0.869503	1.91098e-06	1.12892	2.00004e-07	0.480381	1.48869e-06
0.874512	1.87073e-06	1.12391	1.96106e-07	0.485391	1.49404e-06
0.8796	1.82891e-06	1.11882	1.92743e-07	0.490401	1.50756e-06
0.884689	1.79275e-06	1.11389	1.89097e-07	0.495411	1.51573e-06
0.88962	1.75628e-06	1.10888	1.85702e-07	0.500499	1.52611e-06
0.894708	1.72263e-06	1.10379	1.81459e-07	0.505508	1.53586e-06
0.899796	1.69308e-06	1.0987	1.77655e-07	0.510518	1.54466e-06
0.904728	1.66132e-06	1.09369	1.73192e-07	0.515528	1.5563e-06
0.909816	1.63648e-06	1.08868	1.68823e-07	0.520616	1.56384e-06
0.914826	1.60881e-06	1.08367	1.63574e-07	0.525626	1.5739e-06
0.919914	1.58648e-06	1.07858	1.58387e-07	0.530636	1.58114e-06
0.924845	1.56542e-06	1.07365	1.52321e-07	0.535724	1.59371e-06
0.930012	1.54372e-06	1.06856	1.45877e-07	0.540734	1.60095e-06
0.935022	1.52768e-06	1.06363	1.38333e-07	0.545744	1.61352e-06
0.939953	1.5085e-06	1.05847	1.30287e-07	0.550753	1.61887e-06
0.945041	1.49498e-06	1.05353	1.21014e-07	0.555841	1.63459e-06
0.950051	1.48083e-06	1.04853	1.10924e-07	0.560851	1.63899e-06
0.955061	1.46794e-06	1.04336	9.91997e-08	0.565861	1.65251e-06
0.960149	1.45914e-06	1.03835	8.65953e-08	0.570949	1.65786e-06
0.965237	1.44719e-06	1.03342	7.21991e-08	0.575959	1.67452e-06
0.970168	1.4409e-06	1.02833	5.69543e-08	0.581047	1.68113e-06
0.975335	1.43178e-06	1.02324	3.97607e-08	0.586057	1.69716e-06
0.980345	1.42581e-06	1.01823	2.17184e-08	0.591145	1.7044e-06
0.985354	1.4214e-06	1.01479	9.45968e-09	0.596076	1.72138e-06
0.990364	1.4148e-06	1.00813	-1.83026e-08	0.601165	1.73175e-06
0.995374	1.41134e-06	1.0032	-3.9594e-08	0.606174	1.74967e-06
1.00046	1.40505e-06	0.998036	-6.07794e-08	0.611262	1.76162e-06
1.00547	1.40191e-06	0.993104	-8.19056e-08	0.616272	1.78206e-06
1.01056	1.39814e-06	0.988094	-1.02e-07	0.621282	1.79873e-06
1.01565	1.39153e-06	0.983006	-1.21331e-07	0.626292	1.81916e-06
1.02058	1.38965e-06	0.977996	-1.38274e-07	0.631458	1.83929e-06
1.02559	1.3821e-06	0.972987	-1.53487e-07	0.63639	1.86476e-06
1.03068	1.37927e-06	0.96782	-1.65903e-07	0.641478	1.8896e-06
1.03561	1.37392e-06	0.962889	-1.75993e-07	0.646488	1.91695e-06
1.0407	1.36889e-06	0.957801	-1.82751e-07	0.651576	1.94714e-06
1.04579	1.36575e-06	0.952712	-1.87528e-07	0.656507	1.97764e-06
1.0508	1.35883e-06	0.947703	-1.89289e-07	0.661595	2.01632e-06
1.0558	1.35694e-06	0.942693	-1.89477e-07	0.666605	2.05122e-06
1.06089	1.3516e-06	0.937683	-1.87403e-07	0.671615	2.09838e-06
1.06582	1.34845e-06	0.932595	-1.84259e-07	0.676625	2.1402e-06
1.07099	1.34657e-06	0.927663	-1.79702e-07	0.681713	2.19743e-06
1.07592	1.34154e-06	0.922575	-1.75144e-07	0.686723	2.24805e-06
1.08101	1.34154e-06	0.917644	-1.69612e-07	0.691811	2.31534e-06
1.08602	1.33682e-06	0.912556	-1.64174e-07	0.696821	2.37886e-06
1.09103	1.33619e-06	0.907389	-1.58328e-07	0.70183	2.45967e-06
1.09604	1.33493e-06	0.902458	-1.53078e-07	0.70684	2.5301e-06
1.10121	1.33273e-06	0.89737	-1.4764e-07	0.711928	2.62255e-06
1.10622	1.33368e-06	0.89236	-1.428e-07	0.717016	2.70461e-06
1.11115	1.33022e-06	0.887272	-1.37959e-07	0.721948	2.80366e-06
1.11624	1.33242e-06	0.88234	-1.34156e-07	0.72688	2.8873e-06
1.12132	1.33242e-06	0.877252	-1.30132e-07	0.732046	2.98635e-06
1.12633	1.33305e-06	0.872164	-1.26832e-07	0.737056	3.06747e-06
1.13134	1.33619e-06	0.867233	-1.23594e-07	0.742144	3.15614e-06
1.13635	1.33588e-06	0.862144	-1.213e-07	0.747154	3.22186e-06
1.14144	1.34091e-06	0.857056	-1.18817e-07	0.752163	3.29229e-06
1.14637	1.34217e-06	0.852125	-1.17057e-07	0.757173	3.3382e-06
1.15154	1.34688e-06	0.847037	-1.15422e-07	0.762261	3.38505e-06
1.15655	1.35254e-06	0.842027	-1.14699e-07	0.767193	3.40675e-06
1.16156	1.356e-06	0.836939	-1.13725e-07	0.772281	3.43033e-06
1.16657	1.36481e-06	0.831929	-1.13442e-07	0.777291	3.43379e-06
1.17158	1.36952e-06	0.826997	-1.13159e-07	0.782379	3.43976e-06
1.17659	1.3799e-06	0.821909	-1.13693e-07	0.787389	3.43002e-06
1.18168	1.38965e-06	0.816743	-1.1407e-07	0.792477	3.41901e-06
1.18669	1.39908e-06	0.811811	-1.14951e-07	0.797487	3.40077e-06
1.1917	1.41354e-06	0.806723	-1.15768e-07	0.802496	3.38254e-06
1.19678	1.42455e-06	0.801792	-1.17371e-07	0.807584	3.35801e-06
		0.796704	-1.18408e-07	0.812594	3.33254e-06
1.19999	1.43367e-06	0.791616	-1.20043e-07	0.817604	3.31085e-06
1.19514	1.18495e-06	0.786606	-1.21206e-07	0.822692	3.28663e-06
1.19005	1.11168e-06	0.781596	-1.22809e-07	0.827702	3.264e-06
1.18504	1.05603e-06	0.776508	-1.2394e-07	0.83279	3.23758e-06
1.17995	1.0139e-06	0.771576	-1.25198e-07	0.8378	3.21935e-06
1.17502	9.73019e-07	0.766488	-1.25826e-07	0.84281	3.19451e-06
1.16993	9.41889e-07	0.761557	-1.26738e-07	0.84782	3.17658e-06
1.16485	9.12961e-07	0.75639	-1.26895e-07	0.852829	3.15269e-06
1.15992	8.86549e-07	0.751381	-1.27146e-07	0.857839	3.13885e-06
1.15475	8.64853e-07	0.746371	-1.26706e-07	0.862927	3.11621e-06
1.14982	8.4127e-07	0.741283	-1.26518e-07	0.867937	3.10363e-06
1.14473	8.24291e-07	0.736351	-1.25669e-07	0.873025	3.08414e-06
1.13972	8.04167e-07	0.731263	-1.24946e-07	0.878035	3.07502e-06
1.13463	7.88445e-07	0.726253	-1.23752e-07	0.883045	3.05552e-06
1.1297	7.73981e-07	0.721165	-1.22872e-07	0.888055	3.04515e-06
1.12461	7.57316e-07	0.716077	-1.21457e-07	0.893143	3.0288e-06
1.11952	7.45367e-07	0.711067	-1.20263e-07	0.898074	3.02125e-06
1.11459	7.29646e-07	0.706057	-1.18817e-07	0.903319	3.00742e-06
1.1095	7.18326e-07	0.701048	-1.17779e-07	0.908172	3.00081e-06
1.10442	7.06377e-07	0.696038	-1.16396e-07	0.913338	2.98855e-06
1.09941	6.93485e-07	0.69095	-1.15265e-07	0.918348	2.9832e-06
1.0944	6.84367e-07	0.685862	-1.13976e-07	0.923358	2.97409e-06
1.08939	6.70532e-07	0.680852	-1.1319e-07	0.928368	2.96685e-06
1.08438	6.62671e-07	0.67592	-1.11996e-07	0.933378	2.95962e-06
1.07929	6.50722e-07	0.670832	-1.1121e-07	0.938466	2.95396e-06
1.07428	6.40975e-07	0.665822	-1.10173e-07	0.943476	2.94987e-06
1.06927	6.32171e-07	0.660734	-1.0967e-07	0.948485	2.94421e-06
1.06426	6.20851e-07	0.655725	-1.08884e-07	0.953417	2.9417e-06
1.05917	6.13304e-07	0.650715	-1.08381e-07	0.958583	2.9373e-06
1.05408	6.01985e-07	0.645627	-1.07564e-07	0.963593	2.93761e-06
1.04907	5.93809e-07	0.640695	-1.07532e-07	0.968603	2.92849e-06
1.04398	5.8532e-07	0.635607	-1.06841e-07	0.973691	2.93227e-06
1.03898	5.74e-07	0.630597	-1.06684e-07	0.978779	2.92755e-06
1.03404	5.67082e-07	0.625509	-1.06212e-07	0.983789	2.93101e-06
1.02896	5.55134e-07	0.620343	-1.06212e-07	0.98872	2.92378e-06
1.02395	5.47587e-07	0.615411	-1.05804e-07	0.993887	2.92912e-06
1.01894	5.37211e-07	0.610323	-1.05772e-07	0.998897	2.92283e-06
1.01385	5.27778e-07	0.60547	-1.05426e-07	1.00391	2.92944e-06
1.00884	5.19917e-07	0.600303	-1.05741e-07	1.00892	2.92346e-06
1.00383	5.08597e-07	0.595294	-1.05489e-07	1.014	2.93384e-06
0.99874	5.0168e-07	0.590284	-1.05552e-07	1.01894	2.92692e-06
0.99373	4.91618e-07	0.585196	-1.05238e-07	1.0241	2.93604e-06
0.988642	4.84071e-07	0.580186	-1.05615e-07	1.02896	2.93195e-06
0.983711	4.77468e-07	0.575098	-1.05238e-07	1.03412	2.93981e-06
0.978701	4.6835e-07	0.570166	-1.05458e-07	1.03913	2.93918e-06
0.973534	4.64891e-07	0.565	-1.05144e-07	1.04422	2.9483e-06
0.968446	4.56716e-07	0.55999	-1.05395e-07	1.04915	2.94547e-06
0.963437	4.53571e-07	0.55498	-1.05206e-07	1.05424	2.95522e-06
0.958505	4.49169e-07	0.549971	-1.05144e-07	1.05925	2.95491e-06
0.953417	4.43509e-07	0.544961	-1.04735e-07	1.06434	2.96623e-06
0.948407	4.42251e-07	0.539951	-1.04829e-07	1.06935	2.96811e-06
0.943397	4.36277e-07	0.534863	-1.04421e-07	1.07444	2.98037e-06
0.938231	4.34705e-07	0.529853	-1.04295e-07	1.07945	2.98163e-06
0.933299	4.30617e-07	0.524765	-1.03792e-07	1.08445	2.99327e-06
0.928211	4.26844e-07	0.519833	-1.03855e-07	1.08939	2.99735e-06
0.923202	4.24014e-07	0.514745	-1.03446e-07	1.09455	3.00836e-06
0.918192	4.17097e-07	0.509736	-1.03383e-07	1.09948	3.01779e-06
0.913182	4.14581e-07	0.504647	-1.02912e-07	1.10465	3.03257e-06
0.908094	4.07035e-07	0.499638	-1.02943e-07	1.10958	3.042e-06
0.903084	4.01375e-07	0.49455	-1.02598e-07	1.11467	3.05521e-06
0.898074	3.95086e-07	0.489618	-1.02566e-07	1.11968	3.07156e-06
0.893064	3.8471e-07	0.48453	-1.02126e-07	1.12469	3.08508e-06
0.887976	3.77478e-07	0.47952	-1.02409e-07	1.1297	3.10521e-06
0.882966	3.64272e-07	0.474432	-1.02189e-07	1.13479	3.12124e-06
0.877957	3.53581e-07	0.469422	-1.0222e-07	1.1398	3.14577e-06
0.87279	3.39117e-07	0.464412	-1.02032e-07	1.14481	3.16841e-06
0.86778	3.21194e-07	0.459324	-1.02283e-07	1.14982	3.19954e-06
0.862927	3.04214e-07	0.454314	-1.02095e-07	1.15498	3.22469e-06
0.857761	2.80003e-07	0.449305	-1.02315e-07	1.15992	3.26494e-06
0.852751	2.57049e-07	0.444295	-1.02189e-07	1.165	3.29921e-06
0.847663	2.27492e-07	0.439207	-1.02629e-07	1.17001	3.34449e-06
0.842653	1.9542e-07	0.434119	-1.0266e-07	1.17502	3.38631e-06
0.837643	1.59888e-07	0.429187	-1.02943e-07	1.18003	3.44354e-06
0.832633	1.15553e-07	0.424099	-1.0288e-07	1.18512	3.49762e-06
0.830442	9.79446e-08	0.419089	-1.03383e-07	1.19013	3.56491e-06
0.822692	2.45788e-08	0.414001	-1.03446e-07	1.19514	3.63126e-06
0.821283	9.27108e-09	0.408991	-1.03729e-07	1.20023	3.71867e-06
0.812594	-9.59794e-08	0.403982	-1.03603e-07	1.20524	3.80734e-06
0.807584	-1.63765e-07	0.398893	-1.04169e-07	1.21033	3.92179e-06
0.802575	-2.35935e-07	0.393884	-1.04043e-07	1.21526	4.04694e-06
0.797487	-3.13447e-07	0.388796	-1.04169e-07	1.22035	4.2051e-06
0.792555	-3.94575e-07	0.383786	-1.03981e-07	1.22528	4.39754e-06
0.787467	-4.78594e-07	0.378776	-1.04169e-07	1.23029	4.64342e-06
0.782457	-5.64342e-07	0.373766	-1.03981e-07	1.2353	4.91887e-06
0.777369	-6.51253e-07	0.368756	-1.03918e-07	1.24046	5.21192e-06
0.772359	-7.38165e-07	0.363668	-1.03572e-07	1.24547	5.50781e-06
0.767271	-8.2231e-07	0.358737	-1.03698e-07	1.25048	5.83262e-06
0.762418	-9.03469e-07	0.353727	-1.03226e-07	1.25549	6.1851e-06
0.757252	-9.7941e-07	0.34856	-1.031e-07	1.2605	6.43382e-06
0.753729	-1.03008e-06	0.343629	-1.02723e-07	1.26551	6.71524e-06
0.746997	-1.09188e-06	0.338463	-1.02566e-07	1.2706	6.95421e-06
0.741987	-1.15194e-06	0.333453	-1.02126e-07	1.27561	7.14476e-06
0.736977	-1.19784e-06	0.328443	-1.01875e-07	1.28078	7.2872e-06
0.731968	-1.22772e-06	0.323433	-1.01403e-07	1.28579	7.3743e-06
0.72688	-1.24407e-06	0.318423	-1.01403e-07	1.2908	7.4397e-06
0.721948	-1.25035e-06	0.313257	-1.00869e-07	1.29573	7.50353e-06
0.716938	-1.24124e-06	0.308325	-1.0068e-07	1.30089	7.51642e-06
0.711772	-1.22583e-06	0.303237	-1.00051e-07	1.3059	7.50479e-06
0.706762	-1.19784e-06	0.298228	-9.99572e-08	1.31091	7.48906e-06
0.701752	-1.1642e-06	0.293218	-9.93914e-08	1.316	7.47649e-06
0.696742	-1.1271e-06	0.288208	-9.91714e-08	1.32109	7.41077e-06
0.691654	-1.08402e-06	0.28312	-9.86056e-08	1.3261	7.36926e-06
0.686566	-1.04409e-06	0.278032	-9.85741e-08	1.33111	7.31141e-06
0.681635	-9.99121e-07	0.2731	-9.80398e-08	1.33612	7.26865e-06
0.676625	-9.59502e-07	0.268012	-9.77883e-08	1.34121	7.20702e-06
0.671537	-9.19883e-07	0.262924	-9.72225e-08	1.3463	7.16708e-06
0.666527	-8.81207e-07	0.257992	-9.71282e-08	1.35123	7.10797e-06
0.661361	-8.48506e-07	0.252983	-9.65939e-08	1.35632	7.06458e-06
0.656429	-8.13918e-07	0.247895	-9.63424e-08	1.36125	7.01836e-06
0.651419	-7.85933e-07	0.242806	-9.58395e-08	1.36641	6.99068e-06
0.646331	-7.57949e-07	0.237797	-9.59024e-08	1.37142	6.94037e-06
0.641321	-7.31851e-07	0.232709	-9.5368e-08	1.37643	6.90642e-06
0.636155	-7.10469e-07	0.227699	-9.52109e-08	1.38144	6.85988e-06
0.631223	-6.87515e-07	0.222689	-9.46136e-08	1.38653	6.81554e-06
0.626214	-6.70536e-07	0.217679	-9.45508e-08	1.39146	6.7753e-06
0.621204	-6.50726e-07	0.212669	-9.41107e-08	1.39655	6.74039e-06
0.616116	-6.35004e-07	0.207581	-9.38593e-08	1.40156	6.70769e-06
0.611106	-6.20226e-07	0.202493	-9.33878e-08	1.40665	6.68411e-06
0.606096	-6.04504e-07	0.197483	-9.33563e-08	1.41166	6.64826e-06
0.601008	-5.93185e-07	0.192474	-9.29477e-08	1.41675	6.6294e-06
0.59592	-5.79349e-07	0.187385	-9.27277e-08	1.42168	6.60802e-06
0.591067	-5.6803e-07	0.182376	-9.21933e-08	1.42669	6.58664e-06
0.5859	-5.57339e-07	0.177444	-9.21619e-08	1.43178	6.57972e-06
0.580969	-5.45076e-07	0.172434	-9.1659e-08	1.43679	6.56934e-06
0.575724	-5.38158e-07	0.167268	-9.14075e-08	1.4418	6.56808e-06
0.570793	-5.2621e-07	0.162258	-9.09989e-08	1.44688	6.57563e-06
0.565783	-5.18663e-07	0.157248	-9.10618e-08	1.45181	6.58412e-06
0.560773	-5.09545e-07	0.152317	-9.06217e-08	1.45698	6.59387e-06
0.555607	-5.00426e-07	0.14715	-9.03702e-08	1.46199	6.6272e-06
0.550597	-4.94766e-07	0.142141	-8.99302e-08	1.467	6.65298e-06
0.545587	-4.85019e-07	0.137131	-8.98359e-08	1.47209	6.6904e-06
0.540655	-4.80302e-07	0.132121	-8.94273e-08	1.47702	6.7275e-06
0.535567	-4.72127e-07	0.127033	-8.91758e-08	1.48211	6.77089e-06
0.530479	-4.65838e-07	0.122023	-8.883e-08	1.48712	6.80643e-06
0.525548	-4.60493e-07	0.116935	-8.87986e-08	1.49221	6.84825e-06
0.520381	-4.52632e-07	0.112003	-8.82643e-08	1.49722	6.87497e-06
0.515372	-4.49173e-07	0.106915	-8.81385e-08	1.50223	6.90956e-06
0.510362	-4.41941e-07	0.101906	-8.77299e-08	1.50731	6.93063e-06
0.505352	-4.37539e-07	0.0968175	-8.7667e-08	1.51232	6.96364e-06
0.500342	-4.31879e-07	0.0918076	-8.71955e-08	1.51733	6.98974e-06
0.495332	-4.2559e-07	0.0867196	-8.70384e-08	1.52234	7.01773e-06
0.490244	-4.22446e-07	0.081788	-8.66298e-08	1.52743	7.04854e-06
0.485234	-4.15528e-07	0.0766999	-8.66612e-08	1.53252	7.07998e-06
0.480146	-4.11441e-07	0.0716901	-8.62526e-08	1.53745	7.10482e-06
0.475136	-4.06095e-07	0.066602	-8.6064e-08	1.54254	7.1325e-06
0.470127	-3.99807e-07	0.0615139	-8.57496e-08	1.54755	7.15325e-06
0.465039	-3.97291e-07	0.0565824	-8.56554e-08	1.55264	7.174e-06
0.460029	-3.90374e-07	0.0514943	-8.53725e-08	1.55765	7.19287e-06
0.455019	-3.87858e-07	0.0464062	-8.52153e-08	1.56274	7.20922e-06
0.449931	-3.81884e-07	0.0414747	-8.48695e-08	1.56775	7.23532e-06
0.444921	-3.77482e-07	0.0364649	-8.49953e-08	1.57275	7.25387e-06
0.439911	-3.74023e-07	0.0314551	-8.46181e-08	1.57776	7.28531e-06
0.434901	-3.68363e-07	0.026367	-8.45552e-08	1.58277	7.31644e-06
0.429813	-3.66477e-07	0.0213572	-8.43037e-08	1.58778	7.35512e-06
0.424804	-3.60502e-07	0.0162691	-8.43037e-08	1.59287	7.38876e-06
0.419794	-3.57043e-07	0.0112593	-8.40523e-08	1.59788	7.4419e-06
0.414706	-3.54214e-07	0.00624946	-8.40209e-08	1.59976	7.45888e-06
0.409774	-3.48554e-07	0.00116137	-8.38008e-08	1.59538	5.66314e-06
0.404686	-3.4761e-07	0.000222031	-8.43666e-08	1.59029	5.15564e-06
0.399598	-3.41951e-07			1.58528	4.7714e-06
0.394588	-3.40378e-07			1.58027	4.46986e-06
0.389578	-3.36605e-07			1.57518	4.21076e-06
0.384568	-3.32518e-07			1.57009	4.00355e-06
0.37948	-3.3126e-07			1.56508	3.80986e-06
0.374392	-3.25914e-07			1.56007	3.65201e-06
0.369383	-3.25285e-07			1.55499	3.50485e-06
0.364451	-3.21198e-07			1.54998	3.38065e-06
0.359363	-3.17739e-07			1.54489	3.26305e-06
0.354275	-3.16796e-07			1.53996	3.16526e-06
0.349343	-3.12079e-07			1.53487	3.0681e-06
0.344255	-3.12079e-07			1.52986	2.98949e-06
0.339245	-3.07677e-07			1.52485	2.90617e-06
0.334157	-3.05791e-07			1.51976	2.83794e-06
0.329147	-3.03904e-07			1.51475	2.76499e-06
0.324059	-2.99816e-07			1.50966	2.7065e-06
0.31905	-2.99816e-07			1.50465	2.64424e-06
0.313961	-2.95414e-07			1.49972	2.58859e-06
0.308952	-2.94156e-07			1.49463	2.5323e-06
0.303942	-2.91955e-07			1.48954	2.48294e-06
0.298932	-2.88811e-07			1.48446	2.43231e-06
0.293844	-2.88811e-07			1.47945	2.38483e-06
0.288912	-2.84723e-07			1.47444	2.33956e-06
0.283824	-2.84409e-07			1.46935	2.29648e-06
0.278815	-2.81265e-07			1.46434	2.25529e-06
0.273805	-2.78435e-07			1.45941	2.21315e-06
0.268717	-2.7812e-07			1.45432	2.17699e-06
0.263629	-2.74661e-07			1.44931	2.14083e-06
0.258697	-2.74347e-07			1.44422	2.11033e-06
0.253609	-2.70888e-07			1.43921	2.07574e-06
0.248599	-2.69002e-07			1.43412	2.0465e-06
0.243589	-2.68687e-07			1.42919	2.00971e-06
0.238579	-2.64599e-07			1.4241	1.98236e-06
0.233491	-2.65228e-07			1.41902	1.944e-06
0.228482	-2.61455e-07			1.41408	1.91601e-06
0.223393	-2.60826e-07			1.409	1.87671e-06
0.218305	-2.59254e-07			1.40399	1.85249e-06
0.213296	-2.5611e-07			1.3989	1.81067e-06
0.208286	-2.56739e-07			1.39397	1.78395e-06
0.203276	-2.52651e-07			1.38888	1.74684e-06
0.198188	-2.52965e-07			1.38387	1.72578e-06
0.193178	-2.5045e-07			1.37878	1.6893e-06
0.188247	-2.48249e-07			1.37377	1.66729e-06
0.183158	-2.48249e-07			1.36876	1.63333e-06
0.178149	-2.4479e-07			1.36375	1.60818e-06
0.173061	-2.45419e-07			1.35866	1.57265e-06
0.167972	-2.42589e-07			1.35358	1.54686e-06
0.162963	-2.40702e-07			1.34857	1.50756e-06
0.157953	-2.40073e-07			1.34356	1.47549e-06
0.152943	-2.37244e-07			1.33855	1.43147e-06
0.147855	-2.37872e-07			1.33346	1.39185e-06
0.142923	-2.35043e-07			1.32853	1.34091e-06
0.137757	-2.34099e-07			1.32344	1.29091e-06
0.132747	-2.33156e-07			1.31835	1.2318e-06
0.127659	-2.30012e-07			1.31342	1.16357e-06
0.122728	-2.31269e-07			1.30833	1.09156e-06
0.117639	-2.27811e-07			1.30332	1.00478e-06
0.11263	-2.28439e-07			1.29831	9.11389e-07
0.107698	-2.26238e-07			1.29322	8.0228e-07
0.102532	-2.24037e-07			1.28821	6.86882e-07
0.097522	-2.25295e-07			1.28328	5.51046e-07
0.0925122	-2.22151e-07			1.27812	4.11437e-07
0.0875023	-2.22465e-07			1.27318	2.49503e-07
0.0824142	-2.20264e-07			1.26825	9.6058e-08
0.0774044	-2.19006e-07			1.26825	9.6058e-08
0.0723946	-2.19321e-07			1.26825	9.6058e-08
0.0673065	-2.16805e-07			1.26825	9.6058e-08
0.0622967	-2.17749e-07			1.24986	-4.68693e-07
0.0572869	-2.15233e-07			1.24485	-6.99848e-07
0.0522771	-2.14604e-07			1.23952	-9.0658e-07
0.047189	-2.1429e-07			1.23561	-1.03077e-06
0.0421792	-2.12089e-07			1.23561	-1.03077e-06
0.0371694	-2.13346e-07			1.23561	-1.03077e-06
0.0320813	-2.10831e-07			1.23561	-1.03077e-06
0.0270715	-2.1146e-07			1.21267	-1.33054e-06
0.0220617	-2.10202e-07			1.20774	-1.35349e-06
0.0169736	-2.0863e-07			1.20266	-1.36072e-06
0.0118855	-2.09888e-07			1.19757	-1.34783e-06
0.00687569	-2.07372e-07			1.19256	-1.32676e-06
0.00194415	-2.08944e-07			1.18755	-1.29406e-06
0.000300309	-2.07372e-07			1.18254	-1.25664e-06
				1.17745	-1.21891e-06
				1.17244	-1.17646e-06
				1.16735	-1.13779e-06
				1.16226	-1.09377e-06
				1.15733	-1.05949e-06
				1.15224	-1.01893e-06
				1.14731	-9.87801e-07
				1.14222	-9.50069e-07
				1.13714	-9.24285e-07
				1.13213	-8.9064e-07
				1.12712	-8.69573e-07
				1.12211	-8.37186e-07
				1.11702	-8.21779e-07
				1.11201	-7.93165e-07
				1.10692	-7.81846e-07
				1.10199	-7.57949e-07
				1.0969	-7.49145e-07
				1.09189	-7.29335e-07
				1.0868	-7.24304e-07
				1.08187	-7.02923e-07
				1.07678	-7.00407e-07
				1.07177	-6.85314e-07
				1.06676	-6.81541e-07
				1.06168	-6.69278e-07
				1.05659	-6.67077e-07
				1.05166	-6.57329e-07
				1.04657	-6.58902e-07
				1.04156	-6.49468e-07
				1.03655	-6.46639e-07
				1.03146	-6.42865e-07
				1.02637	-6.41922e-07
				1.02136	-6.37834e-07
				1.01627	-6.36262e-07
				1.01134	-6.36262e-07
				1.00633	-6.34061e-07
				1.00125	-6.35633e-07
				0.996235	-6.32175e-07
				0.991069	-6.35948e-07
				0.986137	-6.32489e-07
				0.981127	-6.36262e-07
				0.976039	-6.35319e-07
				0.97103	-6.39092e-07
				0.966098	-6.3752e-07
				0.96101	-6.42551e-07
				0.955844	-6.38778e-07
				0.950912	-6.46953e-07
				0.94598	-6.42551e-07
				0.940814	-6.50726e-07
				0.935883	-6.48525e-07
				0.930794	-6.55128e-07
				0.925785	-6.54814e-07
				0.920697	-6.61103e-07
				0.915687	-6.61103e-07
				0.910677	-6.65505e-07
				0.905589	-6.67391e-07
				0.900579	-6.71165e-07
				0.895569	-6.74938e-07
				0.890559	-6.79969e-07
				0.885471	-6.84371e-07
				0.880383	-6.87201e-07
				0.875373	-6.94747e-07
				0.870364	-7.01036e-07
				0.865276	-7.10469e-07
				0.860266	-7.15185e-07
				0.855256	-7.29964e-07
				0.850246	-7.35309e-07
				0.845158	-7.53547e-07
				0.840148	-7.60464e-07
				0.835138	-7.84676e-07
				0.830129	-7.9631e-07
				0.825041	-8.25552e-07
				0.820031	-8.44418e-07
				0.815021	-8.7995e-07
				0.810011	-9.08249e-07
				0.804923	-9.54156e-07
				0.799913	-9.90945e-07
				0.794903	-1.04849e-06
				0.789815	-1.10037e-06
				0.784805	-1.17332e-06
				0.779796	-1.23966e-06
				0.774708	-1.32739e-06
				0.769698	-1.41166e-06
				0.764688	-1.50851e-06
				0.759678	-1.60441e-06
				0.754668	-1.7088e-06
				0.74958	-1.80722e-06
				0.74457	-1.90784e-06
				0.739482	-1.99903e-06
				0.734473	-2.07826e-06
				0.729463	-2.15341e-06
				0.724453	-2.20718e-06
				0.719365	-2.24806e-06
				0.714277	-2.2729e-06
				0.709345	-2.28485e-06
				0.704257	-2.28107e-06
				0.699247	-2.26944e-06
				0.694237	-2.24083e-06
				0.689071	-2.2185e-06
				0.684061	-2.17762e-06
				0.679051	-2.14272e-06
				0.674042	-2.09933e-06
				0.668954	-2.0638e-06
				0.663944	-2.01632e-06
				0.658934	-1.98393e-06
				0.653924	-1.94023e-06
				0.648836	-1.90721e-06
				0.643905	-1.86948e-06
				0.638895	-1.83709e-06
				0.633728	-1.80156e-06
				0.628718	-1.77578e-06
				0.62363	-1.74276e-06
				0.618621	-1.71666e-06
				0.613689	-1.68899e-06
				0.608523	-1.66635e-06
				0.603513	-1.64277e-06
				0.598581	-1.61982e-06
				0.593415	-1.60095e-06
				0.588405	-1.57988e-06
				0.583395	-1.56416e-06
				0.578386	-1.54435e-06
				0.573376	-1.53083e-06
				0.568288	-1.51228e-06
				0.563278	-1.50442e-06
				0.55819	-1.48555e-06
				0.553102	-1.47863e-06
				0.54817	-1.4626e-06
				0.54316	-1.46008e-06
				0.538072	-1.44279e-06
				0.533062	-1.44153e-06
				0.528053	-1.42801e-06
				0.523043	-1.42738e-06
				0.518033	-1.4148e-06
				0.512867	-1.41763e-06
				0.507857	-1.406e-06
				0.502847	-1.40883e-06
				0.497837	-1.39688e-06
				0.492749	-1.3994e-06
				0.487818	-1.39185e-06
				0.482729	-1.39217e-06
				0.47772	-1.38556e-06
				0.47271	-1.38713e-06
				0.467622	-1.3799e-06
				0.462534	-1.37959e-06
				0.457602	-1.37456e-06
				0.452436	-1.37298e-06
				0.447504	-1.3689e-06
				0.442494	-1.36261e-06
				0.437328	-1.35883e-06
				0.432475	-1.35286e-06
				0.427465	-1.3494e-06
				0.422377	-1.34028e-06
				0.417289	-1.3384e-06
				0.412279	-1.32739e-06
				0.407191	-1.32613e-06
				0.402259	-1.31419e-06
				0.397171	-1.3123e-06
				0.392083	-1.29972e-06
				0.387073	-1.29878e-06
				0.381985	-1.28651e-06
				0.376976	-1.28557e-06
				0.371966	-1.27299e-06
				0.366956	-1.27174e-06
				0.361868	-1.25916e-06
				0.356858	-1.25727e-06
				0.351848	-1.24627e-06
				0.34676	-1.24469e-06
				0.341829	-1.23432e-06
				0.33674	-1.23086e-06
				0.331731	-1.223e-06
				0.326643	-1.21828e-06
				0.321633	-1.21325e-06
				0.316623	-1.2057e-06
				0.311535	-1.19973e-06
				0.306525	-1.19376e-06
				0.301515	-1.19061e-06
				0.296349	-1.18338e-06
				0.291417	-1.18118e-06
				0.286408	-1.17112e-06
				0.281319	-1.17049e-06
				0.27631	-1.162e-06
				0.271222	-1.16294e-06
				0.26629	-1.15288e-06
				0.261202	-1.15414e-06
				0.256192	-1.14408e-06
				0.251182	-1.14565e-06
				0.246094	-1.13653e-06
				0.241163	-1.13936e-06
				0.236075	-1.12898e-06
				0.230986	-1.13307e-06
				0.225977	-1.12364e-06
				0.220967	-1.12615e-06
				0.215879	-1.11766e-06
				0.210869	-1.12049e-06
				0.205859	-1.11295e-06
				0.200771	-1.11452e-06
				0.195761	-1.10697e-06
				0.190751	-1.11012e-06
				0.185742	-1.10446e-06
				0.180654	-1.10477e-06
				0.175644	-1.101e-06
				0.170634	-1.09943e-06
				0.165546	-1.09785e-06
				0.160536	-1.09565e-06
				0.155526	-1.09502e-06
				0.150516	-1.09156e-06
				0.145428	-1.09314e-06
				0.140497	-1.08779e-06
				0.13533	-1.09031e-06
				0.130399	-1.08402e-06
				0.125311	-1.08936e-06
				0.120301	-1.08276e-06
				0.115213	-1.08811e-06
				0.110125	-1.08213e-06
				0.105193	-1.08842e-06
				0.100105	-1.0815e-06
				0.0950953	-1.08779e-06
				0.0900855	-1.08213e-06
				0.0849974	-1.08811e-06
				0.0799876	-1.08245e-06
				0.0748995	-1.08842e-06
				0.0698897	-1.08402e-06
				0.0648799	-1.08968e-06
				0.0598701	-1.08685e-06
				0.054782	-1.09125e-06
				0.0497722	-1.08936e-06
				0.0447624	-1.09314e-06
				0.0397526	-1.09188e-06
				0.0347428	-1.09439e-06
				0.0296547	-1.09534e-06
				0.0245666	-1.09691e-06
				0.0195568	-1.10005e-06
				0.014547	-1.09911e-06
				0.00953715	-1.10414e-06
				0.00444906	-1.10194e-06
				0.000535144	-1.10257e-06
