# Supplementary material for: Diels-Alder reaction affords circumpyrene tetracarboxydiimide with excited state intramolecular charge transfer character
Source: Commun Chem. 2026 Feb 28;9:122. doi: 10.1038/s42004-026-01946-3 (PMC12992557; doi:10.1038/s42004-026-01946-3)
Supplement: Supplementary file 6 — Supplementary Data 3 [file 42004_2026_1946_MOESM6_ESM.xlsx]

## Sheet: Figure 5a
in n-hexane		in toluene		in THF		in DCM		in acetonitrile
wavelength (nm)	absorption (a.u.)	wavelength (nm)	absorption (a.u.)	wavelength (nm)	absorption (a.u.)	wavelength (nm)	absorption (a.u.)	wavelength (nm)	absorption (a.u.)
800	0.0016	800	0.001	800	0.0035	800	0.0023	800	0.0279
799	0.0017	799	0.0007	799	0.0035	799	0.0024	799	0.028
798	0.0016	798	0.0008	798	0.0035	798	0.0023	798	0.0282
797	0.0017	797	0.0006	797	0.0035	797	0.0024	797	0.0282
796	0.0017	796	0.0008	796	0.0036	796	0.0024	796	0.0282
795	0.0016	795	0.0007	795	0.0036	795	0.0023	795	0.0282
794	0.0016	794	0.0006	794	0.0036	794	0.0024	794	0.0283
793	0.0015	793	0.0006	793	0.0036	793	0.0024	793	0.0284
792	0.0016	792	0.0005	792	0.0038	792	0.0022	792	0.0285
791	0.0016	791	0.0007	791	0.0038	791	0.0022	791	0.0285
790	0.0015	790	0.0006	790	0.0037	790	0.0022	790	0.0285
789	0.0015	789	0.0006	789	0.0036	789	0.0021	789	0.0286
788	0.0016	788	0.0007	788	0.0038	788	0.0022	788	0.0288
787	0.0015	787	0.0006	787	0.0039	787	0.0022	787	0.0288
786	0.0014	786	0.0006	786	0.0038	786	0.0023	786	0.029
785	0.0016	785	0.0005	785	0.0038	785	0.0021	785	0.0291
784	0.0016	784	0.0006	784	0.0038	784	0.0021	784	0.0291
783	0.0014	783	0.0008	783	0.0037	783	0.0022	783	0.0291
782	0.0016	782	0.0008	782	0.0038	782	0.0022	782	0.0293
781	0.0015	781	0.0006	781	0.0038	781	0.0022	781	0.0293
780	0.0015	780	0.0007	780	0.0039	780	0.0022	780	0.0294
779	0.0016	779	0.0006	779	0.0039	779	0.0022	779	0.0294
778	0.0016	778	0.0007	778	0.0038	778	0.0022	778	0.0295
777	0.0016	777	0.0006	777	0.0039	777	0.0021	777	0.0296
776	0.0016	776	0.0006	776	0.0039	776	0.0021	776	0.0297
775	0.0016	775	0.0007	775	0.0038	775	0.0021	775	0.0299
774	0.0017	774	0.0008	774	0.0038	774	0.0022	774	0.03
773	0.0015	773	0.0006	773	0.004	773	0.002	773	0.0301
772	0.0015	772	0.0006	772	0.004	772	0.0022	772	0.03
771	0.0017	771	0.0008	771	0.0039	771	0.0021	771	0.0302
770	0.0016	770	0.0007	770	0.004	770	0.0021	770	0.0302
769	0.0016	769	0.0008	769	0.0041	769	0.0021	769	0.0304
768	0.0016	768	0.0008	768	0.004	768	0.0021	768	0.0304
767	0.0016	767	0.0009	767	0.004	767	0.0022	767	0.0306
766	0.0016	766	0.0007	766	0.0041	766	0.0021	766	0.0307
765	0.0016	765	0.0009	765	0.004	765	0.0021	765	0.0309
764	0.0016	764	0.0009	764	0.0041	764	0.0021	764	0.031
763	0.0016	763	0.001	763	0.0041	763	0.0021	763	0.0311
762	0.0016	762	0.0009	762	0.0043	762	0.0022	762	0.0311
761	0.0016	761	0.0009	761	0.0043	761	0.0021	761	0.0312
760	0.0015	760	0.001	760	0.0042	760	0.0021	760	0.0313
759	0.0016	759	0.001	759	0.0043	759	0.0022	759	0.0314
758	0.0017	758	0.001	758	0.0043	758	0.0022	758	0.0315
757	0.0017	757	0.0011	757	0.0044	757	0.0021	757	0.0317
756	0.0016	756	0.0011	756	0.0045	756	0.0021	756	0.0317
755	0.0016	755	0.0011	755	0.0044	755	0.0021	755	0.0318
754	0.0016	754	0.0012	754	0.0044	754	0.0022	754	0.0321
753	0.0016	753	0.0011	753	0.0045	753	0.0021	753	0.0321
752	0.0017	752	0.0013	752	0.0045	752	0.0021	752	0.0322
751	0.0016	751	0.0012	751	0.0044	751	0.0022	751	0.0323
750	0.0016	750	0.0012	750	0.0045	750	0.0021	750	0.0322
749	0.0017	749	0.0013	749	0.0046	749	0.0022	749	0.0326
748	0.0017	748	0.0012	748	0.0045	748	0.0021	748	0.0326
747	0.0016	747	0.0013	747	0.0044	747	0.0021	747	0.0326
746	0.0015	746	0.0014	746	0.0045	746	0.0021	746	0.0328
745	0.0017	745	0.0014	745	0.0045	745	0.0021	745	0.0329
744	0.0016	744	0.0014	744	0.0045	744	0.0021	744	0.033
743	0.0017	743	0.0014	743	0.0046	743	0.0021	743	0.0332
742	0.0016	742	0.0015	742	0.0045	742	0.0021	742	0.0332
741	0.0016	741	0.0014	741	0.0045	741	0.0021	741	0.0333
740	0.0016	740	0.0014	740	0.0046	740	0.0021	740	0.0335
739	0.0016	739	0.0014	739	0.0045	739	0.0022	739	0.0335
738	0.0016	738	0.0015	738	0.0045	738	0.0021	738	0.0337
737	0.0017	737	0.0014	737	0.0045	737	0.0021	737	0.0338
736	0.0016	736	0.0014	736	0.0045	736	0.0022	736	0.034
735	0.0016	735	0.0016	735	0.0045	735	0.0021	735	0.034
734	0.0016	734	0.0015	734	0.0045	734	0.0021	734	0.0341
733	0.0016	733	0.0015	733	0.0045	733	0.0021	733	0.0344
732	0.0016	732	0.0016	732	0.0045	732	0.0022	732	0.0344
731	0.0016	731	0.0017	731	0.0045	731	0.0022	731	0.0346
730	0.0015	730	0.0016	730	0.0046	730	0.0022	730	0.0347
729	0.0016	729	0.0018	729	0.0046	729	0.0023	729	0.0348
728	0.0015	728	0.0018	728	0.0046	728	0.0022	728	0.035
727	0.0016	727	0.0018	727	0.0046	727	0.0022	727	0.0351
726	0.0016	726	0.0018	726	0.0046	726	0.0022	726	0.0352
725	0.0015	725	0.0018	725	0.0047	725	0.0023	725	0.0355
724	0.0016	724	0.0019	724	0.0046	724	0.0022	724	0.0356
723	0.0015	723	0.0018	723	0.0047	723	0.0022	723	0.0357
722	0.0016	722	0.0019	722	0.0047	722	0.0022	722	0.0358
721	0.0016	721	0.0019	721	0.0046	721	0.0023	721	0.036
720	0.0016	720	0.0019	720	0.0046	720	0.0023	720	0.0362
719	0.0016	719	0.002	719	0.0047	719	0.0023	719	0.0364
718	0.0016	718	0.002	718	0.0047	718	0.0023	718	0.0365
717	0.0016	717	0.002	717	0.0047	717	0.0023	717	0.0366
716	0.0016	716	0.0021	716	0.0047	716	0.0024	716	0.0369
715	0.0017	715	0.0021	715	0.0047	715	0.0024	715	0.037
714	0.0016	714	0.0021	714	0.0047	714	0.0023	714	0.0373
713	0.0016	713	0.0021	713	0.0048	713	0.0024	713	0.0376
712	0.0015	712	0.0022	712	0.0047	712	0.0024	712	0.0376
711	0.0016	711	0.0022	711	0.0048	711	0.0024	711	0.0378
710	0.0016	710	0.0022	710	0.0048	710	0.0024	710	0.038
709	0.0016	709	0.0022	709	0.0048	709	0.0023	709	0.0382
708	0.0016	708	0.0023	708	0.0047	708	0.0024	708	0.0385
707	0.0016	707	0.0022	707	0.0048	707	0.0024	707	0.0388
706	0.0016	706	0.0023	706	0.0048	706	0.0024	706	0.0389
705	0.0017	705	0.0022	705	0.0047	705	0.0025	705	0.0391
704	0.0018	704	0.0024	704	0.0048	704	0.0024	704	0.0394
703	0.0017	703	0.0023	703	0.0048	703	0.0024	703	0.0396
702	0.0017	702	0.0024	702	0.0049	702	0.0024	702	0.0399
701	0.0017	701	0.0025	701	0.0049	701	0.0024	701	0.0401
700	0.0017	700	0.0025	700	0.0048	700	0.0025	700	0.0403
699	0.0016	699	0.0024	699	0.0048	699	0.0024	699	0.0406
698	0.0017	698	0.0025	698	0.0049	698	0.0026	698	0.041
697	0.0017	697	0.0026	697	0.0049	697	0.0026	697	0.0412
696	0.0018	696	0.0026	696	0.0048	696	0.0026	696	0.0416
695	0.0018	695	0.0026	695	0.0049	695	0.0027	695	0.0418
694	0.0018	694	0.0026	694	0.0049	694	0.0028	694	0.0423
693	0.0019	693	0.0027	693	0.0049	693	0.0028	693	0.0425
692	0.0017	692	0.0028	692	0.0049	692	0.0027	692	0.0428
691	0.0017	691	0.0028	691	0.005	691	0.0027	691	0.0432
690	0.0017	690	0.0028	690	0.005	690	0.0026	690	0.0436
689	0.0017	689	0.0028	689	0.005	689	0.0027	689	0.0439
688	0.0017	688	0.003	688	0.0049	688	0.0028	688	0.0443
687	0.0018	687	0.003	687	0.005	687	0.0028	687	0.0447
686	0.0018	686	0.0029	686	0.005	686	0.0028	686	0.0452
685	0.0017	685	0.003	685	0.005	685	0.0028	685	0.0456
684	0.0017	684	0.003	684	0.0051	684	0.0029	684	0.0461
683	0.0018	683	0.0031	683	0.0051	683	0.003	683	0.0466
682	0.0017	682	0.0031	682	0.0051	682	0.0029	682	0.0469
681	0.0019	681	0.0034	681	0.0051	681	0.003	681	0.0475
680	0.0017	680	0.0033	680	0.0051	680	0.003	680	0.048
679	0.0017	679	0.0034	679	0.005	679	0.0031	679	0.0486
678	0.0019	678	0.0034	678	0.0051	678	0.0031	678	0.0492
677	0.0019	677	0.0034	677	0.0051	677	0.0032	677	0.0498
676	0.0019	676	0.0034	676	0.0052	676	0.0033	676	0.0503
675	0.0019	675	0.0036	675	0.0052	675	0.0033	675	0.0512
674	0.0019	674	0.0037	674	0.0052	674	0.0034	674	0.0518
673	0.002	673	0.0036	673	0.0053	673	0.0034	673	0.0526
672	0.002	672	0.0037	672	0.0053	672	0.0035	672	0.0534
671	0.0021	671	0.0039	671	0.0052	671	0.0037	671	0.0542
670	0.0021	670	0.004	670	0.0054	670	0.0036	670	0.0552
669	0.0021	669	0.0041	669	0.0054	669	0.0038	669	0.0559
668	0.0021	668	0.0042	668	0.0053	668	0.0041	668	0.0571
667	0.0023	667	0.0043	667	0.0055	667	0.0043	667	0.0581
666	0.0022	666	0.0047	666	0.0055	666	0.0045	666	0.0592
665	0.0023	665	0.0048	665	0.0055	665	0.0047	665	0.0603
664	0.0024	664	0.0051	664	0.0056	664	0.005	664	0.0614
663	0.0023	663	0.0053	663	0.0056	663	0.0054	663	0.0626
662	0.0025	662	0.0056	662	0.0056	662	0.0058	662	0.0638
661	0.0026	661	0.0061	661	0.0057	661	0.0063	661	0.065
660	0.0025	660	0.0064	660	0.0058	660	0.0068	660	0.0661
659	0.0027	659	0.0069	659	0.0059	659	0.0074	659	0.0673
658	0.0028	658	0.0072	658	0.006	658	0.0082	658	0.0682
657	0.0028	657	0.0078	657	0.0062	657	0.0091	657	0.0691
656	0.003	656	0.0085	656	0.0063	656	0.0102	656	0.0698
655	0.003	655	0.009	655	0.0064	655	0.0113	655	0.0706
654	0.0031	654	0.0099	654	0.0068	654	0.0126	654	0.0709
653	0.0033	653	0.0108	653	0.0069	653	0.014	653	0.0712
652	0.0034	652	0.0118	652	0.0073	652	0.0159	652	0.0712
651	0.0036	651	0.0131	651	0.0075	651	0.0177	651	0.071
650	0.0036	650	0.0147	650	0.0079	650	0.0197	650	0.0708
649	0.0039	649	0.0168	649	0.0085	649	0.022	649	0.0702
648	0.0039	648	0.0195	648	0.009	648	0.0246	648	0.0695
647	0.0041	647	0.0228	647	0.0097	647	0.0273	647	0.0686
646	0.004	646	0.0271	646	0.0106	646	0.0303	646	0.0674
645	0.0042	645	0.0324	645	0.0115	645	0.0334	645	0.066
644	0.0042	644	0.0391	644	0.0127	644	0.0367	644	0.0644
643	0.0041	643	0.0475	643	0.0141	643	0.0401	643	0.0628
642	0.0041	642	0.0578	642	0.0158	642	0.0435	642	0.0608
641	0.0039	641	0.0703	641	0.0177	641	0.0471	641	0.0585
640	0.0038	640	0.0852	640	0.0199	640	0.0505	640	0.0563
639	0.0036	639	0.1026	639	0.0223	639	0.0538	639	0.054
638	0.0035	638	0.1224	638	0.025	638	0.0567	638	0.0518
637	0.0033	637	0.1443	637	0.028	637	0.0594	637	0.0495
636	0.0031	636	0.168	636	0.0316	636	0.0616	636	0.0474
635	0.0029	635	0.193	635	0.0351	635	0.0634	635	0.0454
634	0.0029	634	0.2183	634	0.0389	634	0.0646	634	0.0436
633	0.0029	633	0.2425	633	0.0429	633	0.0651	633	0.0417
632	0.0029	632	0.2646	632	0.0469	632	0.0651	632	0.0402
631	0.0031	631	0.2836	631	0.0508	631	0.0644	631	0.039
630	0.0034	630	0.2984	630	0.0547	630	0.0629	630	0.038
629	0.0036	629	0.3078	629	0.0581	629	0.0608	629	0.0373
628	0.0043	628	0.3109	628	0.0611	628	0.0584	628	0.0369
627	0.005	627	0.3076	627	0.0638	627	0.0551	627	0.0367
626	0.0064	626	0.2979	626	0.0659	626	0.0519	626	0.0366
625	0.0087	625	0.2826	625	0.0671	625	0.0482	625	0.0368
624	0.0125	624	0.2627	624	0.0678	624	0.0445	624	0.0368
623	0.0189	623	0.2392	623	0.0676	623	0.0409	623	0.0371
622	0.0284	622	0.2137	622	0.0666	622	0.0371	622	0.0372
621	0.0405	621	0.1877	621	0.065	621	0.0337	621	0.0374
620	0.052	620	0.1628	620	0.0628	620	0.0307	620	0.0375
619	0.0585	619	0.1395	619	0.06	619	0.0279	619	0.0378
618	0.0561	618	0.1191	618	0.0567	618	0.0254	618	0.0381
617	0.0458	617	0.102	617	0.0531	617	0.0233	617	0.0385
616	0.0324	616	0.088	616	0.0492	616	0.0214	616	0.0389
615	0.0207	615	0.0772	615	0.0455	615	0.0199	615	0.0394
614	0.0133	614	0.0691	614	0.0416	614	0.0187	614	0.0401
613	0.0091	613	0.0634	613	0.0379	613	0.0177	613	0.0409
612	0.007	612	0.0595	612	0.0345	612	0.0168	612	0.0418
611	0.0062	611	0.0568	611	0.0313	611	0.0161	611	0.0428
610	0.0056	610	0.055	610	0.0285	610	0.0156	610	0.0437
609	0.0053	609	0.0539	609	0.0261	609	0.0152	609	0.0446
608	0.0051	608	0.0528	608	0.0241	608	0.0147	608	0.0456
607	0.0049	607	0.052	607	0.0223	607	0.0144	607	0.0464
606	0.005	606	0.0508	606	0.0209	606	0.0142	606	0.0473
605	0.0052	605	0.0491	605	0.0198	605	0.0139	605	0.048
604	0.0054	604	0.0474	604	0.0189	604	0.0139	604	0.0487
603	0.0057	603	0.0456	603	0.0182	603	0.014	603	0.0492
602	0.0057	602	0.0437	602	0.0176	602	0.014	602	0.0495
601	0.0059	601	0.0419	601	0.0171	601	0.0142	601	0.0499
600	0.006	600	0.0402	600	0.0167	600	0.0146	600	0.0501
599	0.0063	599	0.0387	599	0.0165	599	0.015	599	0.0503
598	0.0066	598	0.0379	598	0.0163	598	0.0156	598	0.0502
597	0.0067	597	0.0377	597	0.0161	597	0.0163	597	0.0501
596	0.0065	596	0.0381	596	0.0161	596	0.0173	596	0.0497
595	0.0058	595	0.0395	595	0.0161	595	0.0183	595	0.0493
594	0.005	594	0.0418	594	0.0162	594	0.0194	594	0.0488
593	0.0043	593	0.0453	593	0.0166	593	0.0206	593	0.0482
592	0.0038	592	0.0496	592	0.017	592	0.0219	592	0.0475
591	0.0035	591	0.0549	591	0.0176	591	0.0232	591	0.0468
590	0.0033	590	0.0615	590	0.0184	590	0.0246	590	0.0461
589	0.0033	589	0.0692	589	0.0193	589	0.0258	589	0.0454
588	0.0033	588	0.0775	588	0.0206	588	0.0271	588	0.0447
587	0.0033	587	0.0865	587	0.0218	587	0.0281	587	0.0441
586	0.0033	586	0.096	586	0.0234	586	0.029	586	0.0436
585	0.0034	585	0.1056	585	0.0251	585	0.0297	585	0.0431
584	0.0036	584	0.1147	584	0.0267	584	0.0302	584	0.0428
583	0.0039	583	0.1231	583	0.0285	583	0.0304	583	0.0424
582	0.0044	582	0.13	582	0.0304	582	0.0304	582	0.0425
581	0.0048	581	0.1351	581	0.0321	581	0.03	581	0.0425
580	0.0054	580	0.1378	580	0.0336	580	0.0297	580	0.0428
579	0.0063	579	0.1381	579	0.0349	579	0.0288	579	0.0428
578	0.0073	578	0.1361	578	0.0362	578	0.0278	578	0.043
577	0.009	577	0.1316	577	0.0371	577	0.0265	577	0.0434
576	0.0111	576	0.1256	576	0.0377	576	0.0253	576	0.044
575	0.0141	575	0.1181	575	0.038	575	0.024	575	0.0443
574	0.0176	574	0.1101	574	0.0377	574	0.0228	574	0.0448
573	0.0203	573	0.1018	573	0.0374	573	0.0215	573	0.0455
572	0.0209	572	0.094	572	0.0365	572	0.0202	572	0.046
571	0.0188	571	0.0866	571	0.0356	571	0.0192	571	0.0467
570	0.0154	570	0.0802	570	0.0343	570	0.0182	570	0.0473
569	0.0121	569	0.0745	569	0.033	569	0.0173	569	0.0479
568	0.0099	568	0.0698	568	0.0315	568	0.0165	568	0.0486
567	0.0089	567	0.0656	567	0.0301	567	0.0159	567	0.0494
566	0.0087	566	0.0625	566	0.0286	566	0.0155	566	0.05
565	0.0087	565	0.0598	565	0.0273	565	0.015	565	0.0507
564	0.0085	564	0.0576	564	0.0259	564	0.0147	564	0.0515
563	0.0081	563	0.0558	563	0.0251	563	0.0145	563	0.0521
562	0.0075	562	0.0546	562	0.0239	562	0.0145	562	0.0528
561	0.0069	561	0.0536	561	0.0233	561	0.0146	561	0.0535
560	0.0066	560	0.053	560	0.0226	560	0.0147	560	0.0541
559	0.0064	559	0.0529	559	0.0222	559	0.015	559	0.0547
558	0.0063	558	0.053	558	0.0219	558	0.0154	558	0.0553
557	0.0063	557	0.0538	557	0.0218	557	0.016	557	0.0558
556	0.0062	556	0.0552	556	0.0217	556	0.0169	556	0.0562
555	0.0063	555	0.0578	555	0.0218	555	0.018	555	0.0566
554	0.0065	554	0.0618	554	0.0222	554	0.0194	554	0.0568
553	0.0065	553	0.0674	553	0.0227	553	0.0213	553	0.057
552	0.0063	552	0.0755	552	0.0236	552	0.0236	552	0.0574
551	0.0061	551	0.0866	551	0.0251	551	0.0265	551	0.0573
550	0.006	550	0.1016	550	0.0268	550	0.0302	550	0.0573
549	0.0061	549	0.1215	549	0.0291	549	0.0348	549	0.0571
548	0.0065	548	0.1476	548	0.0323	548	0.0404	548	0.0569
547	0.0069	547	0.1808	547	0.0366	547	0.047	547	0.0568
546	0.0075	546	0.2205	546	0.0421	546	0.0546	546	0.0565
545	0.0081	545	0.265	545	0.0493	545	0.0634	545	0.0562
544	0.0091	544	0.3109	544	0.058	544	0.0724	544	0.0557
543	0.0103	543	0.3526	543	0.0683	543	0.0811	543	0.0553
542	0.0123	542	0.3832	542	0.0803	542	0.0886	542	0.0549
541	0.0156	541	0.3976	541	0.0925	541	0.0937	541	0.0542
540	0.0204	540	0.394	540	0.1038	540	0.0957	540	0.0536
539	0.0269	539	0.3747	539	0.1125	539	0.0943	539	0.0529
538	0.0341	538	0.3451	538	0.1168	538	0.0899	538	0.052
537	0.0408	537	0.3115	537	0.116	537	0.0831	537	0.0511
536	0.0445	536	0.279	536	0.1102	536	0.0754	536	0.0501
535	0.0439	535	0.2504	535	0.1011	535	0.0676	535	0.0492
534	0.0397	534	0.2257	534	0.091	534	0.0603	534	0.0485
533	0.035	533	0.2038	533	0.0812	533	0.0537	533	0.0475
532	0.0312	532	0.1837	532	0.073	532	0.048	532	0.0467
531	0.0285	531	0.1653	531	0.0661	531	0.0431	531	0.0462
530	0.0265	530	0.148	530	0.0603	530	0.0388	530	0.0457
529	0.0243	529	0.1324	529	0.0551	529	0.0351	529	0.0453
528	0.0222	528	0.1188	528	0.0504	528	0.0319	528	0.0451
527	0.0205	527	0.1068	527	0.046	527	0.0291	527	0.0451
526	0.0188	526	0.0968	526	0.0421	526	0.0269	526	0.045
525	0.0171	525	0.0885	525	0.0386	525	0.0251	525	0.045
524	0.0153	524	0.0814	524	0.0354	524	0.0235	524	0.0453
523	0.0135	523	0.0757	523	0.0329	523	0.0223	523	0.0456
522	0.0115	522	0.0707	522	0.0305	522	0.0212	522	0.0458
521	0.0101	521	0.067	521	0.0287	521	0.0205	521	0.0463
520	0.0089	520	0.0642	520	0.0272	520	0.0198	520	0.0467
519	0.0083	519	0.0625	519	0.0259	519	0.0195	519	0.047
518	0.0076	518	0.0618	518	0.0248	518	0.0194	518	0.0475
517	0.0071	517	0.0625	517	0.0242	517	0.0197	517	0.0479
516	0.0065	516	0.0644	516	0.0237	516	0.0202	516	0.0481
515	0.006	515	0.0674	515	0.0236	515	0.0209	515	0.0483
514	0.0058	514	0.0716	514	0.0241	514	0.0219	514	0.0484
513	0.0058	513	0.0774	513	0.0246	513	0.0233	513	0.0486
512	0.0057	512	0.0847	512	0.0255	512	0.0249	512	0.0487
511	0.0059	511	0.0937	511	0.0268	511	0.0269	511	0.0487
510	0.006	510	0.1044	510	0.0287	510	0.0291	510	0.0486
509	0.0063	509	0.116	509	0.0308	509	0.0315	509	0.0486
508	0.0068	508	0.1278	508	0.0333	508	0.034	508	0.0485
507	0.0072	507	0.139	507	0.0364	507	0.0365	507	0.0482
506	0.0082	506	0.1476	506	0.0395	506	0.0385	506	0.0481
505	0.0093	505	0.153	505	0.0427	505	0.04	505	0.0479
504	0.0107	504	0.1539	504	0.0454	504	0.0406	504	0.0477
503	0.0121	503	0.1507	503	0.0472	503	0.0404	503	0.0476
502	0.0137	502	0.1442	502	0.0483	502	0.0393	502	0.0475
501	0.0147	501	0.1356	501	0.048	501	0.0376	501	0.0474
500	0.0155	500	0.1262	500	0.0465	500	0.0354	500	0.0473
499	0.0154	499	0.1164	499	0.0442	499	0.0331	499	0.0473
498	0.0147	498	0.1076	498	0.0413	498	0.0307	498	0.0472
497	0.0138	497	0.0994	497	0.0385	497	0.0286	497	0.0473
496	0.013	496	0.0913	496	0.0358	496	0.0266	496	0.0474
495	0.0119	495	0.0847	495	0.0333	495	0.0248	495	0.0476
494	0.0111	494	0.0778	494	0.0311	494	0.0232	494	0.0479
493	0.0102	493	0.0721	493	0.029	493	0.0217	493	0.0483
492	0.0095	492	0.0674	492	0.0273	492	0.0205	492	0.0487
491	0.0087	491	0.0633	491	0.0257	491	0.0196	491	0.0492
490	0.0081	490	0.0597	490	0.0241	490	0.0187	490	0.0498
489	0.0075	489	0.057	489	0.0228	489	0.018	489	0.0503
488	0.0068	488	0.0549	488	0.0218	488	0.0177	488	0.051
487	0.0063	487	0.0533	487	0.0209	487	0.0172	487	0.0516
486	0.0058	486	0.0526	486	0.0202	486	0.0173	486	0.0522
485	0.0055	485	0.0528	485	0.0198	485	0.0172	485	0.0529
484	0.005	484	0.0537	484	0.0195	484	0.0174	484	0.0534
483	0.0049	483	0.0553	483	0.0194	483	0.0179	483	0.0542
482	0.0046	482	0.0576	482	0.0195	482	0.0185	482	0.0548
481	0.0045	481	0.0606	481	0.0197	481	0.0191	481	0.0555
480	0.0046	480	0.0636	480	0.0202	480	0.02	480	0.0562
479	0.0047	479	0.0676	479	0.0209	479	0.0208	479	0.0567
478	0.0049	478	0.0721	478	0.0217	478	0.0216	478	0.0574
477	0.0049	477	0.0772	477	0.0226	477	0.0227	477	0.058
476	0.0053	476	0.0822	476	0.0237	476	0.0238	476	0.0587
475	0.0055	475	0.0871	475	0.0249	475	0.0248	475	0.0593
474	0.0059	474	0.0917	474	0.0262	474	0.0259	474	0.06
473	0.0064	473	0.0954	473	0.0274	473	0.0267	473	0.0607
472	0.0069	472	0.0986	472	0.0285	472	0.0274	472	0.0614
471	0.0074	471	0.1007	471	0.0296	471	0.0281	471	0.0623
470	0.008	470	0.1019	470	0.0304	470	0.0285	470	0.0631
469	0.0084	469	0.1025	469	0.031	469	0.0287	469	0.064
468	0.0087	468	0.1029	468	0.0313	468	0.029	468	0.0647
467	0.009	467	0.1033	467	0.0315	467	0.0293	467	0.0656
466	0.0092	466	0.1037	466	0.0316	466	0.0296	466	0.0666
465	0.0095	465	0.1046	465	0.0317	465	0.0303	465	0.0675
464	0.0095	464	0.1061	464	0.0317	464	0.0309	464	0.068
463	0.0094	463	0.1084	463	0.0319	463	0.0322	463	0.0688
462	0.0093	462	0.1124	462	0.0323	462	0.0337	462	0.0693
461	0.0092	461	0.1175	461	0.0327	461	0.0359	461	0.0698
460	0.0091	460	0.125	460	0.0334	460	0.0387	460	0.07
459	0.009	459	0.1357	459	0.0347	459	0.0426	459	0.07
458	0.0092	458	0.1506	458	0.036	458	0.0479	458	0.0701
457	0.0092	457	0.1711	457	0.0382	457	0.0546	457	0.0699
456	0.0095	456	0.1989	456	0.041	456	0.0632	456	0.0696
455	0.0098	455	0.2358	455	0.0449	455	0.0734	455	0.0692
454	0.0103	454	0.2836	454	0.0501	454	0.0854	454	0.0689
453	0.0108	453	0.3422	453	0.0566	453	0.0987	453	0.0684
452	0.0118	452	0.4088	452	0.0653	452	0.1125	452	0.068
451	0.0129	451	0.478	451	0.0761	451	0.1254	451	0.0676
450	0.0143	450	0.5406	450	0.0889	450	0.1362	450	0.0672
449	0.0165	449	0.587	449	0.1034	449	0.1437	449	0.0669
448	0.0193	448	0.6081	448	0.1187	448	0.1462	448	0.0666
447	0.0236	447	0.6003	447	0.1334	447	0.1441	447	0.0663
446	0.0298	446	0.5654	446	0.1459	446	0.1373	446	0.0662
445	0.0382	445	0.512	445	0.1547	445	0.1271	445	0.0662
444	0.0489	444	0.4493	444	0.1587	444	0.115	444	0.0661
443	0.0601	443	0.3882	443	0.1571	443	0.1027	443	0.0662
442	0.0683	442	0.3343	442	0.1509	442	0.0911	442	0.0663
441	0.0702	441	0.2912	441	0.1408	441	0.0811	441	0.0666
440	0.0658	440	0.2592	440	0.1281	440	0.0732	440	0.0668
439	0.0569	439	0.2363	439	0.1151	439	0.0669	439	0.0671
438	0.0471	438	0.22	438	0.1026	438	0.0621	438	0.0674
437	0.0384	437	0.2079	437	0.0915	437	0.0585	437	0.0676
436	0.0319	436	0.1984	436	0.0824	436	0.0557	436	0.0679
435	0.0271	435	0.1903	435	0.0752	435	0.0537	435	0.068
434	0.0242	434	0.1834	434	0.07	434	0.0522	434	0.0682
433	0.0221	433	0.1788	433	0.0659	433	0.0515	433	0.0681
432	0.0208	432	0.1766	432	0.0628	432	0.0513	432	0.068
431	0.0198	431	0.1785	431	0.0607	431	0.0522	431	0.0676
430	0.0193	430	0.1848	430	0.059	430	0.054	430	0.0673
429	0.0185	429	0.1959	429	0.0582	429	0.0567	429	0.0669
428	0.0175	428	0.2117	428	0.0585	428	0.0601	428	0.0664
427	0.0167	427	0.2311	427	0.0595	427	0.0645	427	0.0664
426	0.016	426	0.2533	426	0.0619	426	0.069	426	0.0659
425	0.016	425	0.276	425	0.0651	425	0.0735	425	0.0658
424	0.0166	424	0.2974	424	0.0693	424	0.0778	424	0.0655
423	0.0173	423	0.3156	423	0.0741	423	0.0814	423	0.0655
422	0.019	422	0.3293	422	0.0795	422	0.0841	422	0.0656
421	0.0212	421	0.3382	421	0.0844	421	0.0859	421	0.0657
420	0.024	420	0.3418	420	0.0889	420	0.0866	420	0.0657
419	0.0269	419	0.3403	419	0.0927	419	0.0864	419	0.066
418	0.0295	418	0.3338	418	0.0955	418	0.0854	418	0.0662
417	0.0318	417	0.3242	417	0.0971	417	0.084	417	0.0661
416	0.0334	416	0.3135	416	0.0977	416	0.0824	416	0.0661
415	0.0344	415	0.3037	415	0.097	415	0.0812	415	0.0659
414	0.0347	414	0.2983	414	0.0958	414	0.0807	414	0.0656
413	0.0347	413	0.2987	413	0.0941	413	0.0812	413	0.0652
412	0.0338	412	0.3058	412	0.0924	412	0.0827	412	0.0647
411	0.0321	411	0.3188	411	0.0911	411	0.0853	411	0.0639
410	0.0301	410	0.3355	410	0.0909	410	0.0888	410	0.0633
409	0.0283	409	0.3525	409	0.0919	409	0.0921	409	0.0625
408	0.0272	408	0.3673	408	0.0942	408	0.0952	408	0.0617
407	0.0272	407	0.3763	407	0.0974	407	0.0973	407	0.0608
406	0.0282	406	0.3791	406	0.1013	406	0.0986	406	0.0601
405	0.0302	405	0.375	405	0.1049	405	0.0982	405	0.0592
404	0.0331	404	0.3651	404	0.108	404	0.0971	404	0.0583
403	0.0359	403	0.3512	403	0.1095	403	0.0946	403	0.0576
402	0.0382	402	0.3354	402	0.1099	402	0.0916	402	0.057
401	0.0391	401	0.319	401	0.1088	401	0.0883	401	0.0564
400	0.0386	400	0.3035	400	0.1065	400	0.0846	400	0.0558
399	0.037	399	0.2889	399	0.1033	399	0.0809	399	0.0554
398	0.035	398	0.2755	398	0.0997	398	0.0775	398	0.0549
397	0.033	397	0.2628	397	0.0956	397	0.0739	397	0.0545
396	0.031	396	0.251	396	0.0916	396	0.0706	396	0.0542
395	0.0294	395	0.2396	395	0.0878	395	0.0675	395	0.0539
394	0.028	394	0.2291	394	0.084	394	0.0647	394	0.0538
393	0.0268	393	0.2202	393	0.0804	393	0.0621	393	0.0536
392	0.0257	392	0.2122	392	0.0771	392	0.0599	392	0.0534
391	0.0246	391	0.206	391	0.074	391	0.058	391	0.0531
390	0.0234	390	0.2015	390	0.0713	390	0.0566	390	0.0529
389	0.0224	389	0.1985	389	0.0688	389	0.0554	389	0.0527
388	0.0214	388	0.1964	388	0.0669	388	0.0547	388	0.0526
387	0.0206	387	0.1951	387	0.0654	387	0.0539	387	0.0523
386	0.0199	386	0.1938	386	0.0642	386	0.0536	386	0.0522
385	0.0198	385	0.1919	385	0.064	385	0.0528	385	0.0513
384	0.0198	384	0.1891	384	0.0631	384	0.0519	384	0.0519
383	0.0195	383	0.1858	383	0.0627	383	0.0511	383	0.0518
382	0.0196	382	0.1827	382	0.0623	382	0.0508	382	0.0516
381	0.0192	381	0.1783	381	0.0616	381	0.0498	381	0.0513
380	0.0189	380	0.1739	380	0.0605	380	0.0484	380	0.0516
379	0.0188	379	0.1684	379	0.0598	379	0.0471	379	0.0512
378	0.0184	378	0.1623	378	0.059	378	0.0458	378	0.0514
377	0.0185	377	0.1566	377	0.0573	377	0.0447	377	0.052
376	0.0175	376	0.1504	376	0.0558	376	0.0435	376	0.0521
375	0.0172	375	0.1455	375	0.0544	375	0.0422	375	0.052
374	0.0167	374	0.1409	374	0.0531	374	0.0413	374	0.0523
373	0.0161	373	0.1374	373	0.0513	373	0.0399	373	0.0528
372	0.0153	372	0.1341	372	0.0503	372	0.0394	372	0.0528
371	0.0148	371	0.1315	371	0.0485	371	0.0387	371	0.0529
370	0.014	370	0.13	370	0.0475	370	0.0382	370	0.0531
369	0.0135	369	0.1281	369	0.0468	369	0.0379	369	0.0533
368	0.0131	368	0.1274	368	0.0457	368	0.038	368	0.0534
367	0.0128	367	0.1273	367	0.0447	367	0.0381	367	0.0533
366	0.0123	366	0.1272	366	0.0442	366	0.0381	366	0.0535
365	0.0127	365	0.1274	365	0.0439	365	0.0384	365	0.0536
364	0.012	364	0.1283	364	0.0436	364	0.0385	364	0.0535
363	0.0118	363	0.129	363	0.0428	363	0.0387	363	0.0536
362	0.0117	362	0.1299	362	0.0428	362	0.039	362	0.0534
361	0.0116	361	0.1307	361	0.0427	361	0.0389	361	0.0537
360	0.0119	360	0.1316	360	0.0429	360	0.0393	360	0.0537
359	0.0117	359	0.1319	359	0.0428	359	0.0392	359	0.0535
358	0.0119	358	0.1323	358	0.0428	358	0.0394	358	0.0538
357	0.0118	357	0.1325	357	0.0427	357	0.0394	357	0.0541
356	0.0119	356	0.1329	356	0.0428	356	0.0396	356	0.0539
355	0.0118	355	0.1328	355	0.0429	355	0.0395	355	0.0538
354	0.012	354	0.1326	354	0.0428	354	0.0393	354	0.0538
353	0.0121	353	0.1321	353	0.0432	353	0.0391	353	0.0539
352	0.0121	352	0.1315	352	0.0429	352	0.0387	352	0.0541
351	0.0125	351	0.1306	351	0.0432	351	0.0385	351	0.0539
350	0.0123	350	0.1294	350	0.0433	350	0.0379	350	0.0542
349	0.0122	349	0.1282	349	0.0428	349	0.037	349	0.0544
348	0.012	348	0.1269	348	0.0426	348	0.0365	348	0.0546
347	0.0121	347	0.1249	347	0.0424	347	0.036	347	0.0549
346	0.0118	346	0.1232	346	0.0418	346	0.0351	346	0.0553
345	0.0118	345	0.1208	345	0.0415	345	0.0344	345	0.0558
344	0.0119	344	0.1194	344	0.0406	344	0.0336	344	0.056
343	0.0117	343	0.1175	343	0.0399	343	0.033	343	0.0564
342	0.0113	342	0.1162	342	0.0399	342	0.0326	342	0.0569
341	0.0112	341	0.115	341	0.039	341	0.0324	341	0.0572
340	0.0111	340	0.1147	340	0.0389	340	0.0323	340	0.0576
339	0.0107	339	0.1146	339	0.0389	339	0.0324	339	0.0581
338	0.0105	338	0.1144	338	0.0388	338	0.0324	338	0.0592
337	0.0107	337	0.1145	337	0.0387	337	0.0323	337	0.0595
336	0.0105	336	0.1148	336	0.0397	336	0.0328	336	0.06
335	0.011	335	0.1154	335	0.0396	335	0.0332	335	0.0605
334	0.0107	334	0.1158	334	0.04	334	0.0333	334	0.0613
333	0.0112	333	0.1171	333	0.0405	333	0.0337	333	0.062
332	0.0111	332	0.1187	332	0.0413	332	0.0341	332	0.0625
331	0.0115	331	0.1208	331	0.0417	331	0.0345	331	0.0632
330	0.0116	330	0.1227	330	0.0427	330	0.0356	330	0.0641
329	0.0122	329	0.1258	329	0.0432	329	0.0364	329	0.065
328	0.0121	328	0.128	328	0.0446	328	0.0369	328	0.0656
327	0.0124	327	0.1302	327	0.0454	327	0.0379	327	0.0663
326	0.0126	326	0.1328	326	0.046	326	0.039	326	0.0665
325	0.0136	325	0.1354	325	0.0465	325	0.0392	325	0.0671
324	0.0134	324	0.1386	324	0.0471	324	0.0396	324	0.068
323	0.0137	323	0.1419	323	0.0477	323	0.0405	323	0.069
322	0.0137	322	0.1457	322	0.0486	322	0.041	322	0.0701
321	0.0144	321	0.1491	321	0.0492	321	0.0415	321	0.0707
320	0.0142	320	0.1533	320	0.0497	320	0.0421	320	0.0716
319	0.0147	319	0.1573	319	0.0503	319	0.0425	319	0.0728
318	0.0145	318	0.1617	318	0.0511	318	0.0432	318	0.0736
317	0.0154	317	0.166	317	0.0519	317	0.0438	317	0.0747
316	0.0152	316	0.1702	316	0.0529	316	0.045	316	0.0756
315	0.0156	315	0.1735	315	0.0539	315	0.0463	315	0.0765
314	0.0157	314	0.1761	314	0.055	314	0.0466	314	0.0776
313	0.0164	313	0.1788	313	0.0559	313	0.0475	313	0.0786
312	0.0169	312	0.1818	312	0.0566	312	0.0479	312	0.0799
311	0.0167	311	0.1865	311	0.0574	311	0.049	311	0.0812
310	0.0169	310	0.1925	310	0.0585	310	0.05	310	0.0821
309	0.017	309	0.2	309	0.0598	309	0.0516	309	0.0836
308	0.0175	308	0.2093	308	0.0618	308	0.0536	308	0.0849
307	0.018	307	0.2192	307	0.0643	307	0.0562	307	0.0866
306	0.0185	306	0.2305	306	0.0669	306	0.0593	306	0.088
305	0.0194	305	0.2427	305	0.0704	305	0.0628	305	0.0899
304	0.0202	304	0.2551	304	0.0743	304	0.0667	304	0.0917
303	0.0215	303	0.2671	303	0.0786	303	0.0707	303	0.0939
302	0.0228	302	0.2778	302	0.0826	302	0.0744	302	0.0962
301	0.0242	301	0.2862	301	0.0864	301	0.0778	301	0.0988
300	0.0254	300	0.2919	300	0.0897	300	0.0801	300	0.1021
				299	0.0922			299	0.1052
				298	0.0939			298	0.1093
				297	0.0955			297	0.1142
				296	0.0963			296	0.1205
				295	0.098			295	0.1287
				294	0.0998			294	0.1399
				293	0.1029			293	0.1569
				292	0.1075			292	0.1808
				291	0.1146			291	0.2155
				290	0.1209			290	0.2635
				289	0.1278			289	0.3275
				288	0.1319			288	0.4074
				287	0.1288			287	0.4966
				286	0.1175			286	0.5843
				285	0.1128			285	0.6529
				284	0.1058			284	0.695
				283	0.1084			283	0.7136
				282	0.1094			282	0.719
				281	0.1098			281	0.7216
				280	0.1104			280	0.7266
				279	0.108			279	0.7339
				278	0.1069			278	0.7404
				277	0.1076			277	0.7425
				276	0.1058			276	0.7371
				275	0.1048			275	0.7227
				274	0.1039			274	0.6992
				273	0.108			273	0.6696
				272	0.1167			272	0.6399
				271	0.1344			271	0.6175
				270	0.1612			270	0.6096
				269	0.1789			269	0.6093
				268	0.1518			268	0.5711
				267	0.1461			267	0.5106
				266	0.1584			266	0.4824
				265	0.1654			265	0.4669
				264	0.1695			264	0.4446
				263	0.1838			263	0.431
				262	0.1867			262	0.4219
				261	0.1727			261	0.3912
				260	0.1688			260	0.3621
				259	0.1638			259	0.3402
				258	0.1579			258	0.3198
				257	0.1568			257	0.3013
				256	0.1582			256	0.2889
				255	0.1549			255	0.2763
				254	0.1522			254	0.2618
				253	0.1459			253	0.2481
				252	0.1408			252	0.2338
				251	0.139			251	0.2217
				250	0.1406			250	0.2145
				249	0.1427			249	0.2103
				248	0.1428			248	0.206
				247	0.1412			247	0.1997
				246	0.1429			246	0.1961
				245	0.1466			245	0.198
				244	0.1505			244	0.2054
				243	0.1527			243	0.2182
				242	0.1529			242	0.237
				241	0.1546			241	0.265
				240	0.1557			240	0.3081
				239	0.159			239	0.3706
				238	0.1606			238	0.4545
				237	0.1567			237	0.562
				236	0.1479			236	0.6911
				235	0.1112			235	0.8364
				234	0.058			234	0.9884
				233	0.085			233	1.1347
				232	0.0389			232	1.2697
				231	0.0401			231	1.3905
				230	0.0764			230	1.5011
				229	0.0492			229	1.6024
				228	0.0889			228	1.6949
				227	0.0185			227	1.7778
				226	0			226	1.8523
				225	0.0414			225	1.9298
				224	-0.0458			224	2.0119
				223	0.0458			223	2.1066
				222	-0.1383			222	2.2258
				221	0.0746			221	2.3605
				220	-0.028			220	2.5144
				219	-0.0544			219	2.6906
				218	-0.0322			218	2.7974
				217	0			217	2.8037
				216	0.0348			216	2.7542
				215	-0.0544			215	2.7063
				214	0			214	2.6539
				213	-0.0669			213	2.4673
				212	-0.0378			212	2.3692
				211	-0.1249			211	2.3573
				210	-0.1249			210	2.2909
				209	-0.0414			209	2.2659
				208	-0.1249			208	2.259
				207	0			207	2.1996
				206	0.0414			206	2.3285
				205	-0.0872			205	2.2688
				204	0			204	2.3112
				203	-0.0969			203	2.4276
				202	-0.0458			202	2.4321
				201	0.0872			201	2.4507
				200	-0.1383			200	2.3694

## Sheet: Figure 5b
in n-hexane		in toluene		in THF		in DCM		in acetonitrile
wavelength (nm)	intensity (a.u.)	wavelength (nm)	intensity (a.u.)	wavelength (nm)	intensity (a.u.)	wavelength (nm)	intensity (a.u.)	wavelength (nm)	intensity (a.u.)
570	6071.9	304.002	335	550	8347.94	550	5149.76	560	10403419
571	20232.2	307.31	320	551	10469.8	551	4955.66	561	3124719
572	14740.8	310.618	311	552	9264.6	552	5475.19	562	552001
573	6361.22	313.926	314	553	10937.2	553	4769.86	563	262061
574	2930.19	317.234	310	554	10369.2	554	4406.9	564	205927
575	3442.39	320.541	309	555	11336.4	555	5034.61	565	171850
576	2598.31	323.848	310	556	12158.1	556	6622.01	566	152193
577	2864.4	327.155	313	557	12340.1	557	6614.56	567	136238
578	2386.02	330.462	319	558	11513	558	4320.57	568	122050
579	2531.08	333.768	316	559	11074.2	559	6548.24	569	119568
580	2229.56	337.075	317	560	13096.5	560	6229.43	570	116811
581	1924.8	340.381	310	561	11829.9	561	6008.41	571	113564
582	2261.46	343.687	320	562	11914.6	562	6207	572	114287
583	1690.17	346.993	312	563	13367.9	563	5467.03	573	115312
584	2879.59	350.298	321	564	15257.4	564	7832.65	574	113458
585	3563.97	353.604	313	565	15987.1	565	4526.15	575	116398
586	3658.64	356.909	321	566	17276.2	566	5522.47	576	114690
587	2677.33	360.214	321	567	17988.8	567	5507.04	577	119764
588	2359.74	363.519	319	568	18273.7	568	6577.46	578	123836
589	3739.23	366.823	324	569	20151.6	569	7281.2	579	125110
590	5480.47	370.128	324	570	20888.6	570	6832.94	580	125504
591	4210.22	373.432	324	571	22535.3	571	6549.59	581	130566
592	5217.98	376.736	339	572	25892.4	572	7104.08	582	134141
593	7500.66	380.04	368	573	31192.6	573	8280.66	583	135469
594	9876.24	383.343	420	574	31531.3	574	8057.28	584	136351
595	14782	386.647	497	575	33705.1	575	9319.3	585	152753
596	19128.3	389.95	606	576	38344.8	576	12139.3	586	150759
597	25090.5	393.253	714	577	40214.5	577	13031.7	587	156221
598	24520	396.556	830	578	43053.6	578	12379.1	588	161654
599	26035	399.859	906	579	47614.2	579	13535.1	589	171382
600	30601.7	403.161	994	580	47446.9	580	14810.4	590	170420
601	32091.8	406.463	1119	581	54579.3	581	16707.6	591	180181
602	38311.7	409.765	1302	582	53181.1	582	16948.5	592	188025
603	38780.3	413.067	1391	583	60926.9	583	21767.4	593	198061
604	39765.2	416.369	1313	584	62966.4	584	21121.3	594	207417
605	44228.6	419.67	1105	585	64356.6	585	24004.9	595	215765
606	45375.5	422.971	909	586	66232.1	586	27166	596	224970
607	51796.7	426.273	733	587	71609.6	587	24594.6	597	241766
608	55307.1	429.573	588	588	71991.9	588	26148.1	598	244763
609	65922.4	432.874	465	589	80801.6	589	29029.2	599	252289
610	75082.1	436.175	391	590	80459.6	590	30328.7	600	259843
611	98826	439.475	356	591	86998.9	591	31442.3	601	276973
612	124939	442.775	333	592	93981	592	33894.7	602	284316
613	180406	446.075	331	593	99824	593	37211.9	603	299791
614	286120	449.374	326	594	112720	594	37664	604	313683
615	531932	452.674	329	595	126223	595	40057	605	324103
616	905471	455.973	331	596	125476	596	42439.6	606	330378
617	1.50814e+06	459.272	328	597	153512	597	46005.9	607	341837
618	2.04423e+06	462.571	337	598	164508	598	46222.6	608	359032
619	2424364	465.87	333	599	192118	599	51367.7	609	377214
620	2458122	469.168	338	600	216352	600	53865.2	610	405037
621	2.21351e+06	472.467	334	601	252391	601	57090.3	611	409441
622	1.76111e+06	475.765	340	602	291570	602	65657.3	612	434447
623	1.29257e+06	479.063	334	603	345310	603	71224.7	613	461240
624	901036	482.361	340	604	385138	604	77793.7	614	474455
625	641842	485.658	333	605	493496	605	90193.5	615	513466
626	475123	488.955	342	606	579943	606	97546.7	616	528104
627	360849	492.253	343	607	713957	607	109889	617	583521
628	308243	495.549	346	608	876207	608	119950	618	610529
629	263416	498.846	352	609	1.08184e+06	609	137720	619	617085
630	233397	502.143	359	610	1.35621e+06	610	155983	620	659305
631	199519	505.439	365	611	1.69145e+06	611	178638	621	710732
632	175171	508.735	375	612	2.12739e+06	612	206379	622	738848
633	160870	512.031	390	613	2.67464e+06	613	245673	623	790749
634	143349	515.327	406	614	3273202	614	290135	624	826168
635	133306	518.623	439	615	4082678	615	347754	625	871393
636	126435	521.918	466	616	4938730	616	419610	626	929294
637	132855	525.213	485	617	6150703	617	529071	627	975244
638	119093	528.508	500	618	7.26449e+06	618	651567	628	1.02206e+06
639	117122	531.803	523	619	8625822	619	795378	629	1.07298e+06
640	134716	535.098	535	620	10074059	620	979265	630	1.10501e+06
641	147614	538.392	544	621	11606216	621	1.23538e+06	631	1.19228e+06
642	159289	541.686	549	622	13323924	622	1.49788e+06	632	1203491
643	181722	544.98	554	623	15064833	623	1.84759e+06	633	1.26306e+06
644	192970	548.274	564	624	17014892	624	2.29184e+06	634	1311453
645	177469	551.568	574	625	18735618	625	2.79337e+06	635	1.33646e+06
646	165096	554.861	581	626	20587586	626	3388667	636	1.4033e+06
647	142058	558.154	576	627	22211716	627	3.98255e+06	637	1.42757e+06
648	108347	561.447	587	628	23893158	628	4.80538e+06	638	1.49738e+06
649	85228.9	564.74	594	629	25282580	629	5603598	639	1.58268e+06
650	73196.6	568.033	610	630	26527192	630	6534432	640	1.60613e+06
651	66750.4	571.325	622	631	27397592	631	7433883	641	1.61675e+06
652	61779.5	574.617	641	632	28080976	632	8406292	642	1.67515e+06
653	60144.2	577.91	670	633	28529918	633	9404665	643	1749645
654	62308.9	581.201	716	634	28691216	634	10506987	644	1.74081e+06
655	57743.4	584.493	768	635	28499880	635	11591651	645	1.8052e+06
656	55050.5	587.785	835	636	28038546	636	12580485	646	1.811e+06
657	54047.9	591.076	917	637	27317816	637	13544074	647	1.84936e+06
658	57651.7	594.367	1045	638	26380536	638	14456345	648	1881984
659	54291.8	597.658	1239	639	24968962	639	15407449	649	1.90951e+06
660	60903.3	600.948	1543	640	23699426	640	16249150	650	1.94076e+06
661	60300.7	604.239	2000	641	22443330	641	16932374	651	1.98803e+06
662	72453.8	607.529	2712	642	21019930	642	17413562	652	1.98837e+06
663	87118.4	610.819	3972	643	19477412	643	17897106	653	2.02263e+06
664	93205.2	614.109	6481	644	17992468	644	18206882	654	2.0416e+06
665	114535	617.399	11147	645	16541226	645	18263636	655	2.03159e+06
666	153547	620.689	18602	646	15180250	646	18367136	656	2.10007e+06
667	180106	623.978	28765	647	13956251	647	18323014	657	2.08199e+06
668	224625	627.267	40604	648	12826847	648	18147048	658	2.12201e+06
669	269530	630.556	51679	649	11681260	649	17828426	659	2.11809e+06
670	297532	633.845	58664	650	10749342	650	17502658	660	2.13278e+06
671	349618	637.133	58950	651	9917787	651	17105798	661	2151292
672	369569	640.422	52445	652	9148285	652	16554691	662	2172365
673	408080	643.71	42142	653	8487581	653	15959940	663	2.16417e+06
674	395326	646.998	31766	654	7899361	654	15356440	664	2.15538e+06
675	362774	650.286	23736	655	7379663	655	14698376	665	2116159
676	310897	653.573	18497	656	6.92494e+06	656	14076913	666	2.14834e+06
677	268709	656.861	15297	657	6.55596e+06	657	13432871	667	2.12853e+06
678	222387	660.148	13250	658	6.15034e+06	658	12626304	668	2.13019e+06
679	177054	663.435	11768	659	5.85763e+06	659	12120146	669	2.14174e+06
680	145842	666.722	10752	660	5.57309e+06	660	11509582	670	2.11479e+06
681	131494	670.008	10389	661	5365993	661	10891593	671	2.11247e+06
682	113428	673.295	10926	662	5121796	662	10336539	672	2.1068e+06
683	108962	676.581	12379	663	4.91349e+06	663	9821844	673	2.06864e+06
684	106560	679.867	14489	664	4785293	664	9278195	674	2.06492e+06
685	101156	683.153	16650	665	4652881	665	8828491	675	2.06696e+06
686	107453	686.438	18232	666	4599818	666	8.37958e+06	676	2.07354e+06
687	109399	689.724	18733	667	4493145	667	7907521	677	2.03107e+06
688	110923	693.009	18115	668	4.46547e+06	668	7.52295e+06	678	2.03731e+06
689	106787	696.294	16582	669	4.4169e+06	669	7212519	679	2.03927e+06
690	93923.5	699.579	14583	670	4477760	670	6.85941e+06	680	2.02947e+06
691	88280.9	702.864	12529	671	4517428	671	6601412	681	1.96025e+06
692	80694.5	706.148	10642	672	4638624	672	6321208	682	1.97614e+06
693	83881.5	709.432	9009	673	4698934	673	6066942	683	1.96403e+06
694	81113	712.717	7597	674	4.86381e+06	674	5839583	684	1.94985e+06
695	76143.9	716	6382	675	5015502	675	5.65017e+06	685	1.93678e+06
696	71129.6	719.284	5338	676	5144374	676	5422695	686	1927265
697	63910	722.568	4459	677	5376401	677	5259121	687	1.9084e+06
698	60793.8	725.851	3737	678	5584720	678	5.15667e+06	688	1.88368e+06
699	46890.5	729.134	3186	679	5801948	679	5.03839e+06	689	1.86889e+06
700	48497.5	732.417	2782	680	6058918	680	4926656	690	1.85391e+06
701	49190.4	735.7	2510	681	6.17609e+06	681	4893901	691	1.83099e+06
702	45368	738.982	2349	682	6361662	682	4.78481e+06	692	1.80758e+06
703	46442.5	742.265	2261	683	6490838	683	4769281	693	1821217
704	37949.9	745.547	2217	684	6665202	684	4.7939e+06	694	1.77217e+06
705	39863.4	748.829	2187	685	6753758	685	4699324	695	1758575
706	41442.7	752.111	2144	686	6761041	686	4723724	696	1.75259e+06
707	31037.5	755.392	2076	687	6.86132e+06	687	4.77163e+06	697	1.74109e+06
708	27404.5	758.674	1974	688	6.86529e+06	688	4788634	698	1.71941e+06
709	21839	761.955	1849	689	6785772	689	4766355	699	1.69434e+06
710	25553.4	765.236	1718	690	6849312	690	4.86975e+06	700	1.69702e+06
711	24606.8	768.517	1577	691	6.70622e+06	691	4924994	701	1.64605e+06
712	20699.1	771.797	1452	692	6581990	692	4913856	702	1.6326e+06
713	17333.4	775.078	1324	693	6460169	693	4.98856e+06	703	1.66365e+06
714	19252.5	778.358	1213	694	6291521	694	5077338	704	1.61697e+06
715	23379.8	781.638	1108	695	6142957	695	5033178	705	1.57792e+06
716	15979.3	784.918	1008	696	5.98434e+06	696	5055058	706	1.56893e+06
717	14601.4	788.197	913	697	5840439	697	5080373	707	1.55711e+06
718	22365.4	791.477	831	698	5.59612e+06	698	5134142	708	1.55031e+06
719	15393.3	794.756	756	699	5.37909e+06	699	5.0653e+06	709	1.53409e+06
720	17628.7	798.035	683	700	5195065	700	5.15463e+06	710	1.49515e+06
721	21769.4	801.314	629	701	4.98024e+06	701	5.13522e+06	711	1484593
722	17575.9	804.593	586	702	4.83285e+06	702	5150969	712	1464286
723	18255.4	807.871	551	703	4.54906e+06	703	5.05122e+06	713	1.44369e+06
724	18708.7	811.15	521	704	4366520	704	5.02254e+06	714	1.41704e+06
725	21125.8	814.428	489	705	4.14025e+06	705	4999291	715	1392896
726	21636.9	817.706	472	706	4000047	706	4919963	716	1.36257e+06
727	21642	820.983	450	707	3.77184e+06	707	4806964	717	1.35599e+06
728	19377.7	824.261	446	708	3626262	708	4.72782e+06	718	1.35705e+06
729	24720.4	827.538	423	709	3.49841e+06	709	4.66417e+06	719	1.35784e+06
730	21667.5	830.815	424	710	3.33354e+06	710	4.57432e+06	720	1.30675e+06
731	28182.2	834.092	401	711	3181197	711	4499014	721	1.3029e+06
732	30351.3	837.369	404	712	3.03864e+06	712	4478257	722	1.26836e+06
733	32064.3	840.646	393	713	2885672	713	4312622	723	1.26042e+06
734	31922.8	843.922	392	714	2.75751e+06	714	4.17692e+06	724	1.21846e+06
735	24383	847.198	380	715	2.65491e+06	715	4.08681e+06	725	1204616
736	29943.9	850.474	371	716	2.56457e+06	716	3.97823e+06	726	1.16887e+06
737	33397.3	853.75	363	717	2.37876e+06	717	3.83761e+06	727	1.17877e+06
738	29858.2	857.026	366	718	2257454	718	3.73882e+06	728	1.19353e+06
739	29983.1	860.301	364	719	2.13919e+06	719	3.61415e+06	729	1.12966e+06
740	31814.6	863.576	349	720	2.03378e+06	720	3.5647e+06	730	1.10634e+06
741	31910.2	866.852	346	721	1.96693e+06	721	3.44277e+06	731	1.09151e+06
742	25128.2	870.126	351	722	1.92987e+06	722	3.29536e+06	732	1.05033e+06
743	26365.8	873.401	344	723	1.79171e+06	723	3.17634e+06	733	1.08104e+06
744	24247.1	876.675	340	724	1.70671e+06	724	3121483	734	1.03553e+06
745	21455.8	879.95	337	725	1.63379e+06	725	2.95818e+06	735	1.00679e+06
746	22040.7	883.224	335	726	1.54554e+06	726	2.88592e+06	736	1013477
747	20409.7	886.498	327	727	1.47897e+06	727	2.75311e+06	737	1.00256e+06
748	18424.7	889.771	332	728	1.44206e+06	728	2.75277e+06	738	1.01303e+06
749	19989.2	893.045	328	729	1.37163e+06	729	2.53659e+06	739	960702
750	14277.1	896.318	330	730	1.28955e+06	730	2.51832e+06	740	944462
751	10100.9	899.591	322	731	1.24506e+06	731	2.39423e+06	741	941920
752	19447.4	902.864	328	732	1219416	732	2.34429e+06	742	931746
753	15559.8	906.137	325	733	1.17457e+06	733	2245605	743	882849
754	21720.2	909.41	321	734	1097767	734	2.15077e+06	744	903076
755	15621.2	912.682	322	735	1.06052e+06	735	2.07044e+06	745	873448
756	12946.2	915.954	320	736	1.04942e+06	736	2.01419e+06	746	862293
757	20038.9	919.226	319	737	1.06652e+06	737	1.91959e+06	747	874247
758	15502.8	922.498	317	738	1.0058e+06	738	1.85444e+06	748	822986
759	16094.7	925.769	319	739	1009632	739	1.80483e+06	749	825929
760	13308.4	929.041	317	740	993018	740	1.76516e+06	750	821177
761	12724.5	932.312	319	741	948652	741	1.65116e+06	751	796909
762	12887.8	935.583	312	742	924522	742	1.59483e+06	752	753574
763	9883.14	938.854	321	743	936432	743	1552213	753	796951
764	9616.02	942.125	317	744	931015	744	1.5019e+06	754	750230
765	10957.7	945.395	314	745	928063	745	1.46289e+06	755	767759
766	9872.66	948.665	313	746	909112	746	1.41251e+06	756	753095
767	8756.64	951.935	310	747	893093	747	1.39066e+06	757	734502
768	5067.08	955.205	318	748	894380	748	1351557	758	731458
769	7268.23	958.475	311	749	873225	749	1.25244e+06	759	723856
770	13431.1	961.744	321	750	897178	750	1.25854e+06	760	675218
771	439.02	965.014	311	751	867307	751	1.21418e+06	761	687946
772	2227.79	968.283	318	752	847773	752	1.17927e+06	762	662547
773	6323.15	971.552	318	753	861443	753	1.11433e+06	763	658030
774	7326.69	974.82	323	754	868787	754	1.07602e+06	764	670697
775	5096.68	978.089	317	755	861673	755	1.08009e+06	765	657069
776	10338.3	981.357	316	756	836691	756	1.07211e+06	766	621876
777	2381.79	984.625	315	757	834310	757	1.04057e+06	767	629863
778	5307.79	987.893	311	758	819029	758	1.03234e+06	768	616249
779	9789.46	991.161	312	759	784820	759	987564	769	610786
780	5957.39	994.429	315	760	784817	760	962118	770	609792
781	6042.68	997.696	312	761	793903	761	932542	771	615066
782	2547.81	1000.96	310	762	757320	762	926794	772	590721
783	4644.96	1004.23	307	763	767251	763	922721	773	572474
784	7318.76	1007.5	310	764	710792	764	922576	774	534821
785	3176.6	1010.76	317	765	708264	765	889935	775	571305
786	3755.87	1014.03	321	766	655586	766	890974	776	568256
787	7610.65	1017.3	309	767	668254	767	843035	777	544736
788	10456.9	1020.56	317	768	645099	768	842344	778	529917
789	5573.97	1023.83	317	769	640900	769	843800	779	531164
790	3388.1	1027.09	317	770	616163	770	827052	780	495155
791	2853.51	1030.36	314	771	628578	771	747948	781	465758
792	4050.3	1033.62	314	772	585550	772	777661	782	520651
793	-586.06	1036.89	311	773	582731	773	740029	783	447592
794	4146.79	1040.15	318	774	558547	774	720473	784	469510
795	-598.184	1043.42	311	775	560597	775	721822	785	446624
796	-0.950562	1046.68	317	776	520696	776	723568	786	444610
797	3071.81	1049.95	316	777	521345	777	685209	787	447301
798	4353.25	1053.21	318	778	510207	778	677586	788	458769
799	1888.39	1056.48	316	779	496903	779	682026	789	419469
800	2544.88	1059.74	316	780	467720	780	640134	790	416786
		1063	316	781	460865	781	640809	791	427199
		1066.27	319	782	434153	782	636841	792	425588
		1069.53	314	783	412742	783	619443	793	404277
		1072.79	318	784	423370	784	616025	794	413641
		1076.06	321	785	402037	785	593194	795	395746
		1079.32	319	786	376920	786	540538	796	386467
		1082.58	315	787	375792	787	577840	797	383737
		1085.84	321	788	356526	788	565202	798	372422
		1089.11	316	789	345139	789	527956	799	347406
		1092.37	317	790	330768	790	551137	800	382827
		1095.63	323	791	325055	791	520948	801	348269
		1098.89	323	792	300987	792	518149	802	357866
		1102.15	318	793	323271	793	515805	803	328564
		1105.41	321	794	288103	794	467959	804	358346
		1108.67	323	795	280840	795	450470	805	346010
		1111.93	325	796	258341	796	458756	806	352012
		1115.2	326	797	254914	797	446483	807	305450
		1118.46	319	798	234468	798	423860	808	356131
		1121.72	321	799	229040	799	432159	809	317017
		1124.98	326	800	248144	800	415636	810	312885
		1128.24	331	801	226104	801	396349	811	313456
		1131.49	328	802	234476	802	431256	812	283741
		1134.76	326	803	213171	803	361169	813	318700
		1138.01	331	804	200503	804	398882	814	258864
		1141.27	333	805	203993	805	385752	815	333755
				806	190558	806	362914	816	289313
				807	203091	807	374934	817	266190
				808	189207	808	314912	818	274812
				809	182111	809	322395	819	249570
				810	160923	810	338528	820	257243
				811	172026	811	283179	821	272404
				812	146209	812	314833	822	256790
				813	148344	813	263076	823	245649
				814	147552	814	280583	824	219386
				815	155817	815	275434	825	271037
				816	131276	816	294899	826	229956
				817	150257	817	282116	827	232513
				818	135278	818	261961	828	239175
				819	126493	819	243455	829	228442
				820	121093	820	246430	830	210068
				821	121369	821	248472	831	217925
				822	108219	822	222138	832	221872
				823	106856	823	223953	833	236024
				824	115314	824	209241	834	230599
				825	104059	825	218476	835	198845
				826	114024	826	207855	836	198344
				827	97925.8	827	186218	837	193603
				828	96331	828	215655	838	181705
				829	105543	829	194334	839	218917
				830	89641.6	830	176527	840	196468
				831	96500	831	187923	841	188636
				832	91610.8	832	170074	842	204437
				833	109085	833	174497	843	185986
				834	84727.9	834	164927	844	169140
				835	98149.2	835	186091	845	216243
				836	91393.9	836	143908	846	176230
				837	86212.5	837	157130	847	152758
				838	91634.1	838	163799	848	155912
				839	77120.1	839	131315	849	142832
				840	70814.1	840	133567	850	164330
				841	78672.2	841	119116	851	161284
				842	70612.9	842	130610	852	182154
				843	106415	843	147279	853	145386
				844	72987.9	844	156485	854	145134
				845	79325.8	845	101727	855	166183
				846	72012.8	846	132321	856	151188
				847	83524.5	847	122518	857	150206
				848	97560.8	848	128064	858	131229
				849	82303.8	849	108524	859	143404
				850	66975.8	850	122050	860	123329
				851	85569.2	851	88383.9	861	170128
				852	67543	852	104604	862	146798
				853	49384.9	853	99887.3	863	123358
				854	52255.8	854	106552	864	131148
				855	62255.6	855	108796	865	138178
				856	60797	856	118312	866	132524
				857	62981.9	857	87453.8	867	111649
				858	75104.5	858	88863.1	868	113707
				859	63727.7	859	103990	869	150679
				860	76038.8	860	94563.3	870	110759
				861	62651.4	861	78461.8	871	96313.8
				862	67585.6	862	102021	872	134602
				863	63326	863	84899.6	873	102988
				864	50652	864	78939.1	874	108590
				865	55814.6	865	90972	875	127756
				866	28640.5	866	74622.4	876	115330
				867	52057.2	867	89842.2	877	113868
				868	45738.9	868	78023.4	878	93889.8
				869	44205.9	869	68932.2	879	101706
				870	49616.1	870	76578.3	880	100203
				871	28098.5	871	76426.2	881	119424
				872	47750	872	61076.8	882	106840
				873	34965.3	873	67994.6	883	132431
				874	44753	874	64656.4	884	119917
				875	31670.6	875	67704.1	885	90727.3
				876	38641	876	58070.5	886	109936
				877	30561.3	877	51399.3	887	82889.5
				878	41102.9	878	48987.2	888	107289
				879	41941.7	879	65884.7	889	89539.9
				880	19666.6	880	62616	890	80097.8
				881	25956.4	881	65041.1	891	99069.9
				882	38542.4	882	67593.6	892	62197.3
				883	29579.3	883	44441.5	893	90665.8
				884	39164.2	884	55691.5	894	74199.8
				885	27249.3	885	52008.7	895	69623.3
				886	30669.7	886	74873.7	896	80261.1
				887	21921.3	887	39810.8	897	90051.1
				888	47895.4	888	52230.3	898	94325.6
				889	29092.6	889	68504.9	899	107432
				890	49674.8	890	46763.1	900	72371.1
				891	20237.6	891	48352.2
				892	33839	892	46830.1
				893	60161.3	893	35171.7
				894	5.60205	894	48686.1
				895	23442.4	895	41568.6
				896	43183.4	896	22577.3
				897	23556.5	897	37370.9
				898	4109.46	898	63828.9
				899	27895.2	899	64505.6
				900	20143.5	900	38113.9

## Sheet: Figure 5c
0 fs	200 fs	1000 fs	2000 fs	5040 fs	9970 fs	20000 fs	49400 fs	98400 fs	196400 fs	500200 fs
440.049	0.14018	0.05618	0.11776	0.04585	0.0735	0.04608	0.11061	-0.02999	0.04067	0.02038
440.505	0.11789	0.05269	0.00331	0.02377	0.06869	0.09205	0.09263	0.07413	0.01021	-0.03698
440.962	0.18375	0.05552	0.0709	0.10021	0.12492	0.05933	0.1467	0.07864	0.06118	0.0246
441.418	0.1538	0.01768	0.05158	0.13741	0.121	0.10202	0.19538	0.0745	0.05422	0.1218
441.874	0.1926	0.12504	0.21339	0.15169	0.14261	0.10481	0.21191	0.18351	0.16637	0.10737
442.33	0.17122	0.23604	0.19586	0.25065	0.18347	0.17007	0.19911	0.12219	0.18202	0.14873
442.786	0.23087	0.33588	0.2497	0.24904	0.19579	0.20312	0.26549	0.19349	0.07171	0.17946
443.243	0.2765	0.28384	0.26586	0.20338	0.21904	0.22795	0.27323	0.21376	0.17692	0.23924
443.699	0.32275	0.33823	0.39677	0.29008	0.35643	0.25684	0.30226	0.24564	0.2584	0.2772
444.155	0.39393	0.41331	0.36695	0.37506	0.333	0.2627	0.36616	0.3448	0.34272	0.33519
444.611	0.4339	0.44433	0.39253	0.33414	0.33406	0.30873	0.33749	0.26822	0.34564	0.32411
445.067	0.44524	0.44455	0.37703	0.3782	0.39261	0.39519	0.3707	0.3119	0.29804	0.38153
445.524	0.64867	0.58449	0.51818	0.48551	0.46941	0.40303	0.43326	0.38667	0.40744	0.45979
445.98	0.72176	0.65636	0.52747	0.5239	0.482	0.52046	0.51083	0.55367	0.44151	0.46456
446.436	0.67732	0.55464	0.55497	0.47839	0.48381	0.46661	0.5562	0.44261	0.476	0.4392
446.892	0.81447	0.66744	0.69923	0.59512	0.57981	0.50426	0.53415	0.5432	0.5131	0.59332
447.349	0.79456	0.68011	0.77759	0.68926	0.57436	0.62377	0.63729	0.6132	0.58038	0.6138
447.805	0.86518	0.76824	0.80146	0.72381	0.68948	0.62858	0.64535	0.64872	0.58351	0.66488
448.261	0.88904	0.8063	0.76235	0.75094	0.70458	0.65766	0.70633	0.68584	0.6251	0.64969
448.717	1.02823	0.85251	0.78448	0.81556	0.77857	0.72167	0.81769	0.7034	0.70615	0.67443
449.173	0.91784	0.81473	0.86833	0.80479	0.70174	0.72742	0.76292	0.68346	0.75722	0.73511
449.63	0.89312	0.81159	0.85756	0.77697	0.74141	0.68281	0.79554	0.72141	0.58809	0.63063
450.086	0.91085	0.85095	0.81069	0.78627	0.70791	0.71643	0.81414	0.74256	0.64753	0.637
450.542	0.83938	0.82534	0.82422	0.77939	0.69953	0.73144	0.74098	0.69025	0.6268	0.67593
450.998	0.78037	0.80024	0.73512	0.74263	0.66532	0.65657	0.77662	0.66756	0.62293	0.66295
451.454	0.72979	0.71644	0.73817	0.68763	0.649	0.64825	0.67937	0.65982	0.6216	0.6421
451.911	0.64463	0.73132	0.67722	0.67365	0.65965	0.62278	0.74698	0.62016	0.57131	0.60193
452.367	0.55414	0.62051	0.61571	0.57676	0.53663	0.53892	0.63053	0.57992	0.56783	0.56604
452.823	0.49291	0.55609	0.50989	0.57669	0.51631	0.39709	0.58643	0.57622	0.4548	0.54281
453.279	0.45801	0.50855	0.44619	0.42119	0.44428	0.46014	0.54426	0.40998	0.35148	0.46727
453.735	0.35106	0.37307	0.4428	0.47497	0.40656	0.42362	0.54771	0.42859	0.39866	0.41802
454.192	0.26464	0.34709	0.34019	0.38727	0.3332	0.33804	0.42141	0.32624	0.34335	0.35393
454.648	0.2266	0.29433	0.30287	0.34926	0.29315	0.29122	0.41205	0.36738	0.29213	0.30885
455.104	0.16821	0.2287	0.26784	0.25449	0.22187	0.24681	0.3296	0.27533	0.2504	0.28148
455.56	0.13802	0.18168	0.214	0.26537	0.1995	0.1992	0.26944	0.23809	0.19134	0.22091
456.016	0.13636	0.14713	0.20684	0.23644	0.16784	0.18071	0.25772	0.17506	0.13691	0.2035
456.473	0.11572	0.12159	0.16527	0.19489	0.16184	0.1694	0.2751	0.16312	0.13034	0.19334
456.929	0.06884	0.06501	0.11699	0.11718	0.07576	0.12152	0.15437	0.10369	0.08546	0.11466
457.385	0.04668	0.04678	0.08751	0.14521	0.07601	0.10398	0.18139	0.12771	0.08207	0.10964
457.841	0.03644	0.01754	0.0367	0.09728	0.04041	0.07858	0.15228	0.08769	0.02562	0.1228
458.297	0.02045	-0.00694	0.00576	0.0814	0.03571	0.05257	0.13546	0.04114	0.01824	0.08881
458.753	0.02172	-0.0078	-0.02575	0.06328	0.02558	0.04622	0.12929	0.0495	-0.00132	0.09588
459.21	-0.000792812	-0.02722	-0.0146	0.07886	0.03386	0.02259	0.09368	0.01906	0.00251	0.06373
459.666	0.02922	-0.04135	-0.05118	0.0605	-0.01103	0.01413	0.12656	-0.00239	-0.05463	0.05096
460.122	-0.000816213	-0.03835	-0.03872	0.04711	-0.00375	0.0049	0.08812	0.02128	-0.01533	0.07697
460.578	0.02317	-0.00757	-0.00197	0.04693	0.00551	0.03784	0.11033	0.01558	-0.01911	0.07639
461.034	-0.02217	-0.01708	-0.03778	0.01943	-0.0221	-0.01725	0.0954	-0.00499	-0.03618	0.04722
461.491	0.00255	-0.00902	-0.01866	0.03256	-0.02449	-0.00399	0.08516	0.00682	-0.06084	0.0505
461.947	-0.00461	-0.00554	-0.00813	0.02104	-0.02632	-0.01396	0.06793	-0.01838	-0.05769	0.03405
462.403	-0.00533	-0.00509	0.0053	-0.00186	-0.031	-0.02393	0.08216	-0.01963	-0.05654	0.05455
462.859	-0.02729	0.01632	0.02788	0.01858	-0.0315	-0.03064	0.0582	-0.01349	-0.08244	0.03935
463.315	-0.00136	0.03653	0.03139	0.01354	-0.01808	-0.02017	0.06531	-0.0326	-0.04689	0.03795
463.772	-0.01907	0.01821	0.02765	0.00251	-0.02363	-0.01308	0.07052	-0.01744	-0.05327	0.04628
464.228	-0.01772	0.01285	0.01621	0.02303	-0.02617	-0.0157	0.06184	-0.01162	-0.04181	0.05625
464.684	-0.02566	0.00949	0.02061	0.01516	-0.02605	-0.03011	0.06805	-0.02663	-0.06259	0.02016
465.14	-0.02279	0.01052	0.01249	0.00386	-0.01749	-0.03782	0.06182	-0.01629	-0.07369	0.04323
465.596	-0.03911	0.00606	0.00457	0.0238	-0.03176	-0.01654	0.07541	-0.000484275	-0.04775	0.04511
466.053	-0.03962	0.01661	0.0041	0.01265	-0.02882	-0.02162	0.06194	-0.03065	-0.03575	0.03251
466.509	-0.02039	0.00939	-0.01262	0.01308	-0.0208	-0.01141	0.07987	-0.00327	-0.05766	0.02238
466.965	-0.04932	-0.00137	-0.02256	0.01426	-0.01789	-0.01483	0.0787	-0.01454	-0.05511	0.0459
467.421	-0.04362	-0.01229	-0.01423	0.00963	-0.01752	-0.02822	0.06396	-0.00725	-0.05315	0.04615
467.877	-0.04436	0.00056531	-0.02049	0.01077	-0.01031	-0.01339	0.05781	-0.01797	-0.0506	0.04119
468.334	-0.03058	0.00169	-0.02521	0.01156	-0.01116	-0.01546	0.06841	-0.01408	-0.05115	0.06333
468.79	-0.03985	-0.00189	-0.01983	0.01744	-0.01612	-0.01837	0.07573	-0.02501	-0.05067	0.04348
469.246	-0.02445	-0.0074	-0.02146	0.00703	-0.01023	-0.0197	0.0605	-0.000681987	-0.04324	0.03022
469.702	-0.0203	-0.00219	-0.01191	0.01404	-0.0104	-0.00573	0.08053	0.00144	-0.03581	0.05652
470.159	-0.01679	-0.00941	-0.00953	0.01691	-0.01333	-0.00317	0.06591	-0.00464	-0.04429	0.03476
470.615	-0.01329	0.00033076	-0.0061	0.00602	0.000712752	0.000941163	0.07775	0.00265	-0.04756	0.04243
471.071	-0.01993	-0.00915	-0.01006	0.00887	-0.01045	-0.00775	0.06813	-0.00457	-0.03481	0.0477
471.527	-0.00657	-0.0032	-0.0054	0.01423	-0.00204	-0.00931	0.05853	-0.00662	-0.0406	0.04714
471.983	-0.00875	-0.0074	-0.00959	0.0231	-0.00333	-0.00439	0.06595	0.00051861	-0.04851	0.04466
472.44	-0.00442	-0.02067	0.00174	0.01787	0.00141	-0.00382	0.07124	-0.00297	-0.0334	0.04525
472.896	-0.00732	-0.01213	-0.00405	0.01737	-0.00389	-0.000306302	0.05807	-0.0052	-0.03901	0.05597
473.352	-0.00439	-0.00792	0.00589	0.01508	-0.0013	0.00388	0.0669	-0.01064	-0.03032	0.04894
473.808	-0.00739	-0.02149	0.0021	0.00813	-0.00147	-0.00953	0.06153	-0.00445	-0.03455	0.03903
474.264	-0.01053	-0.01626	0.00319	0.01444	7.9812e-05	-0.00824	0.06272	-0.00744	-0.03227	0.04948
474.721	0.000324956	-0.0208	0.01803	0.00833	0.000470145	-0.01127	0.05577	-0.02055	-0.04492	0.04091
475.177	-0.00167	-0.01801	0.00857	0.00182	0.00222	-0.0119	0.05664	-0.000997261	-0.02792	0.03681
475.633	-0.00891	-0.03169	-0.000611646	0.0066	-0.00441	-0.01116	0.05348	-0.01128	-0.03425	0.03419
476.089	-0.00191	-0.03655	0.00538	-0.00101	-0.01198	-0.01991	0.05326	-0.01158	-0.05239	0.0246
476.545	-0.01552	-0.04189	-0.00196	-0.00465	-0.01195	-0.01533	0.04144	-0.01833	-0.04594	0.02607
477.002	-0.00715	-0.04128	-0.0057	-0.00607	-0.01349	-0.02087	0.03379	-0.02338	-0.04455	0.02406
477.458	-0.00821	-0.04458	-0.00975	-0.01308	-0.01005	-0.01885	0.03819	-0.01717	-0.03869	0.02829
477.914	-0.0112	-0.05313	-0.01086	-0.02483	-0.01995	-0.02995	0.028	-0.02739	-0.04186	0.02045
478.37	-0.01026	-0.06569	-0.01344	-0.02221	-0.02875	-0.03277	0.02302	-0.02465	-0.05262	0.01533
478.826	-0.01166	-0.06325	-0.01233	-0.01916	-0.01727	-0.03083	0.01743	-0.03299	-0.05434	0.00308
479.283	-0.01063	-0.06538	-0.02219	-0.02783	-0.0281	-0.03118	0.01658	-0.03629	-0.05619	0.00026108
479.739	-0.02065	-0.07192	-0.02166	-0.03223	-0.02462	-0.04408	0.00851	-0.03941	-0.0666	-0.000741628
480.195	-0.02535	-0.07447	-0.02611	-0.04028	-0.03275	-0.04356	0.00378	-0.04598	-0.06319	-0.000464778
480.651	-0.02352	-0.07627	-0.02571	-0.03388	-0.03345	-0.0425	-0.000270963	-0.05015	-0.06387	-0.00406
481.107	-0.03543	-0.0803	-0.03066	-0.04689	-0.03629	-0.05483	-0.000567648	-0.05562	-0.07003	-0.00802
481.563	-0.03532	-0.07836	-0.03998	-0.04432	-0.04112	-0.05459	-0.0042	-0.04784	-0.0755	-0.01113
482.02	-0.04285	-0.08634	-0.03312	-0.05148	-0.04073	-0.05124	-0.01627	-0.05343	-0.07325	-0.01522
482.476	-0.04035	-0.07905	-0.0404	-0.0491	-0.04256	-0.06263	-0.00473	-0.05846	-0.0716	-0.02199
482.932	-0.04655	-0.07609	-0.03957	-0.05631	-0.0478	-0.06371	-0.01722	-0.05439	-0.08095	-0.0168
483.388	-0.04644	-0.08634	-0.04821	-0.06297	-0.06061	-0.063	-0.01894	-0.07007	-0.08423	-0.01965
483.844	-0.06815	-0.08781	-0.04441	-0.05723	-0.05854	-0.06946	-0.03318	-0.06888	-0.07717	-0.02955
484.301	-0.05548	-0.07903	-0.05545	-0.06338	-0.05629	-0.06702	-0.03027	-0.06591	-0.08346	-0.03144
484.757	-0.05676	-0.0815	-0.05207	-0.06403	-0.05896	-0.07316	-0.02823	-0.06893	-0.08334	-0.03922
485.213	-0.06242	-0.07468	-0.06694	-0.06688	-0.05993	-0.07791	-0.03452	-0.0733	-0.0866	-0.04256
485.669	-0.05926	-0.07528	-0.06582	-0.07225	-0.05772	-0.07097	-0.0313	-0.07522	-0.08285	-0.04017
486.125	-0.06359	-0.06992	-0.06784	-0.07456	-0.05826	-0.08477	-0.03798	-0.07069	-0.09386	-0.03825
486.582	-0.06447	-0.06626	-0.07954	-0.07268	-0.06531	-0.08333	-0.03609	-0.0715	-0.08848	-0.04602
487.038	-0.06097	-0.06609	-0.084	-0.08094	-0.06401	-0.07808	-0.03908	-0.0764	-0.08951	-0.04513
487.494	-0.06759	-0.06258	-0.08047	-0.07395	-0.06797	-0.07328	-0.04621	-0.07935	-0.09081	-0.04724
487.95	-0.06167	-0.05811	-0.0872	-0.0769	-0.06422	-0.07772	-0.04543	-0.08238	-0.09158	-0.04801
488.406	-0.0624	-0.06642	-0.0835	-0.0795	-0.07355	-0.08623	-0.05176	-0.08063	-0.09524	-0.0496
488.863	-0.06358	-0.06436	-0.08468	-0.07666	-0.07683	-0.08438	-0.04471	-0.07643	-0.09594	-0.05457
489.319	-0.06445	-0.06807	-0.08135	-0.07754	-0.07639	-0.08418	-0.0481	-0.08057	-0.08691	-0.04838
489.775	-0.06227	-0.07378	-0.08397	-0.08174	-0.07378	-0.07919	-0.05238	-0.07792	-0.09211	-0.05129
490.231	-0.05913	-0.07077	-0.08109	-0.07432	-0.07012	-0.08332	-0.04858	-0.08281	-0.09241	-0.049
490.688	-0.05618	-0.07194	-0.07583	-0.07294	-0.06686	-0.08185	-0.05035	-0.07595	-0.08565	-0.04633
491.144	-0.06469	-0.07772	-0.07222	-0.07308	-0.06974	-0.07313	-0.05162	-0.07676	-0.08794	-0.0431
491.6	-0.05516	-0.07541	-0.06709	-0.0742	-0.0708	-0.07249	-0.04295	-0.07606	-0.07826	-0.04815
492.056	-0.05382	-0.07556	-0.06422	-0.07059	-0.06327	-0.07322	-0.0434	-0.07329	-0.08637	-0.04346
492.512	-0.05106	-0.07583	-0.06484	-0.06589	-0.06434	-0.06824	-0.04501	-0.07088	-0.06828	-0.03553
492.969	-0.05054	-0.07137	-0.06166	-0.06698	-0.05954	-0.0708	-0.04358	-0.06537	-0.07156	-0.04344
493.425	-0.0461	-0.06089	-0.05791	-0.05758	-0.05849	-0.06773	-0.03793	-0.06601	-0.06816	-0.03436
493.881	-0.04284	-0.05837	-0.05459	-0.0581	-0.05354	-0.06153	-0.03793	-0.06656	-0.06352	-0.03392
494.337	-0.03902	-0.05219	-0.05392	-0.05277	-0.05042	-0.05339	-0.03752	-0.05191	-0.06022	-0.03193
494.793	-0.0322	-0.04638	-0.0466	-0.04504	-0.04824	-0.05393	-0.03202	-0.04508	-0.05405	-0.02655
495.25	-0.02617	-0.0451	-0.04563	-0.04849	-0.04142	-0.04821	-0.02758	-0.04199	-0.05068	-0.02267
495.706	-0.02494	-0.03715	-0.04086	-0.04074	-0.0399	-0.04165	-0.02261	-0.03843	-0.04341	-0.01581
496.162	-0.01093	-0.03318	-0.03492	-0.03191	-0.02861	-0.03569	-0.02097	-0.03892	-0.03538	-0.01065
496.618	-0.01216	-0.029	-0.02937	-0.03111	-0.02756	-0.0334	-0.01926	-0.03163	-0.02965	-0.00191
497.074	-0.00621	-0.01923	-0.03137	-0.02246	-0.02259	-0.02701	-0.00998	-0.02468	-0.02822	0.00194
497.531	-0.00244	-0.02173	-0.01656	-0.01995	-0.01477	-0.01965	-0.00527	-0.01792	-0.01646	0.00895
497.987	-0.00134	-0.01023	-0.01295	-0.00721	-0.0078	-0.0114	0.00333	-0.01388	-0.01063	0.01584
498.443	0.00885	-0.00118	-0.0047	-0.00128	0.000575387	-0.00209	0.01355	-0.00224	-0.00152	0.02042
498.899	0.01491	0.00448	0.00221	0.0098	0.00892	0.00434	0.01524	0.00504	0.00758	0.03364
499.355	0.01852	0.01053	0.01087	0.01219	0.01448	0.01269	0.025	0.01295	0.01506	0.03596
499.812	0.02336	0.01498	0.01284	0.01778	0.01901	0.01785	0.029	0.01867	0.01752	0.04295
500.268	0.03765	0.0305	0.02392	0.02801	0.03019	0.0322	0.03798	0.03329	0.03297	0.04736
500.724	0.0507	0.03245	0.03735	0.0429	0.04605	0.03594	0.04815	0.03973	0.04139	0.06418
501.18	0.05191	0.04527	0.04584	0.04888	0.0488	0.04706	0.05019	0.04606	0.04834	0.07015
501.636	0.05391	0.05667	0.05462	0.05639	0.05719	0.05063	0.0668	0.05709	0.06308	0.08021
502.092	0.06271	0.06201	0.0597	0.06252	0.06615	0.06371	0.07184	0.06748	0.0634	0.08298
502.549	0.08024	0.06716	0.06455	0.07025	0.06905	0.06921	0.0775	0.07261	0.08356	0.09546
503.005	0.08422	0.07728	0.07872	0.07872	0.07768	0.0814	0.08961	0.08252	0.08945	0.10543
503.461	0.09018	0.08402	0.08167	0.08409	0.08702	0.08437	0.09226	0.08645	0.09096	0.1121
503.917	0.09696	0.0841	0.08609	0.0922	0.0893	0.08864	0.09469	0.09308	0.09303	0.11948
504.373	0.09892	0.08521	0.08931	0.09241	0.0942	0.09053	0.09688	0.09818	0.1054	0.11886
504.83	0.09732	0.09011	0.09267	0.09563	0.10007	0.09422	0.10117	0.09881	0.1089	0.1228
505.286	0.10084	0.0885	0.09296	0.09543	0.09615	0.09865	0.10205	0.10312	0.11009	0.12859
505.742	0.09914	0.09232	0.09036	0.09274	0.097	0.09482	0.10488	0.09878	0.10297	0.12637
506.198	0.09036	0.08777	0.07929	0.09084	0.09201	0.09005	0.09603	0.09462	0.10227	0.11397
506.654	0.08059	0.07637	0.07958	0.0837	0.08698	0.08022	0.09067	0.09098	0.09871	0.11383
507.111	0.07504	0.0732	0.07267	0.07848	0.07636	0.07738	0.08058	0.08526	0.09301	0.1082
507.567	0.07239	0.06129	0.0658	0.06966	0.06919	0.06819	0.07987	0.07583	0.08278	0.09558
508.023	0.0609	0.0535	0.05458	0.0562	0.06294	0.06191	0.06039	0.06772	0.0713	0.08257
508.479	0.04911	0.04177	0.04302	0.04858	0.05143	0.05084	0.05032	0.05152	0.05917	0.07538
508.935	0.03415	0.03047	0.03369	0.03276	0.04048	0.03734	0.04613	0.04466	0.05042	0.06113
509.392	0.02657	0.02011	0.02405	0.02511	0.03027	0.02963	0.03185	0.03127	0.04226	0.05224
509.848	0.01218	0.0064	0.01303	0.01204	0.01979	0.01516	0.02108	0.02123	0.02684	0.03865
510.304	-0.00654	-0.00623	-0.00264	-0.00175	0.00261	0.00465	0.00634	0.00888	0.01427	0.02203
510.76	-0.01328	-0.0106	-0.01336	-0.01185	-0.00723	-0.00524	-0.00841	-0.00564	0.00606	0.00805
511.216	-0.02636	-0.0192	-0.02398	-0.0251	-0.02062	-0.02158	-0.02086	-0.01216	-0.01198	-0.00134
511.673	-0.0365	-0.0411	-0.02941	-0.0338	-0.02753	-0.0323	-0.02604	-0.02702	-0.02333	-0.01659
512.129	-0.04346	-0.05086	-0.04343	-0.04356	-0.04062	-0.04361	-0.04083	-0.03941	-0.03295	-0.02864
512.585	-0.05483	-0.05388	-0.04993	-0.05426	-0.04815	-0.04839	-0.04844	-0.04674	-0.03985	-0.03445
513.041	-0.06209	-0.06437	-0.05998	-0.0585	-0.06028	-0.05963	-0.05942	-0.05896	-0.04684	-0.04844
513.497	-0.07018	-0.07212	-0.06586	-0.06803	-0.06453	-0.0637	-0.06614	-0.06431	-0.05845	-0.05421
513.954	-0.07694	-0.07949	-0.07632	-0.07746	-0.07309	-0.07552	-0.07338	-0.06853	-0.0679	-0.0673
514.41	-0.08249	-0.08494	-0.07793	-0.08579	-0.07908	-0.08125	-0.08425	-0.078	-0.07208	-0.07381
514.866	-0.09228	-0.0957	-0.08655	-0.09353	-0.08879	-0.08702	-0.09211	-0.08366	-0.08181	-0.07956
515.322	-0.09718	-0.10084	-0.09579	-0.09593	-0.09184	-0.09487	-0.09507	-0.09416	-0.08595	-0.08489
515.779	-0.10218	-0.10572	-0.10037	-0.10527	-0.09511	-0.09912	-0.10351	-0.09903	-0.09065	-0.09026
516.235	-0.10677	-0.10977	-0.10892	-0.10645	-0.1022	-0.10238	-0.10341	-0.10203	-0.09576	-0.09569
516.691	-0.10869	-0.11459	-0.10702	-0.10938	-0.10301	-0.1021	-0.10795	-0.10451	-0.09758	-0.0981
517.147	-0.11094	-0.11335	-0.11398	-0.11546	-0.11068	-0.11142	-0.11578	-0.10915	-0.10192	-0.10274
517.603	-0.11186	-0.11902	-0.11374	-0.11711	-0.11184	-0.11832	-0.12189	-0.11308	-0.10777	-0.10525
518.059	-0.11115	-0.12439	-0.11839	-0.12287	-0.11773	-0.1126	-0.11839	-0.11028	-0.10522	-0.10428
518.516	-0.11482	-0.1229	-0.11994	-0.12358	-0.11788	-0.11985	-0.12049	-0.11371	-0.11434	-0.10999
518.972	-0.11717	-0.12096	-0.12336	-0.12763	-0.12112	-0.11955	-0.12568	-0.1152	-0.11131	-0.11223
519.428	-0.1203	-0.12097	-0.12319	-0.12358	-0.11578	-0.11785	-0.12518	-0.1214	-0.10608	-0.11389
519.884	-0.12136	-0.12505	-0.12273	-0.12539	-0.11888	-0.11975	-0.12482	-0.11773	-0.11038	-0.11105
520.341	-0.12062	-0.12668	-0.12534	-0.12864	-0.11984	-0.12463	-0.12545	-0.11627	-0.1108	-0.10958
520.797	-0.11947	-0.12074	-0.12389	-0.12958	-0.11983	-0.12255	-0.12437	-0.12149	-0.1069	-0.10982
521.253	-0.12151	-0.11735	-0.12235	-0.12628	-0.11854	-0.12412	-0.12132	-0.11485	-0.10806	-0.10775
521.709	-0.11488	-0.12258	-0.12268	-0.12621	-0.11986	-0.11752	-0.12395	-0.11457	-0.10523	-0.11242
522.165	-0.11368	-0.12306	-0.11825	-0.12606	-0.11251	-0.12059	-0.12378	-0.11949	-0.10255	-0.10529
522.621	-0.11555	-0.1165	-0.11584	-0.12095	-0.11633	-0.12023	-0.1237	-0.10999	-0.10837	-0.10672
523.078	-0.10952	-0.11561	-0.11365	-0.12127	-0.11195	-0.11534	-0.11739	-0.10532	-0.10531	-0.09601
523.534	-0.10827	-0.11101	-0.10732	-0.11816	-0.10771	-0.11687	-0.11445	-0.10578	-0.09079	-0.09204
523.99	-0.10227	-0.10724	-0.10501	-0.11318	-0.10504	-0.10721	-0.11294	-0.10514	-0.0914	-0.08942
524.446	-0.10302	-0.10577	-0.09915	-0.11185	-0.10315	-0.11021	-0.11086	-0.09781	-0.08784	-0.08526
524.903	-0.09507	-0.09633	-0.09247	-0.10749	-0.09633	-0.10737	-0.1005	-0.09274	-0.08026	-0.07507
525.359	-0.09191	-0.09445	-0.08751	-0.09919	-0.09195	-0.09518	-0.10149	-0.08791	-0.07527	-0.07307
525.815	-0.08435	-0.08561	-0.08195	-0.09659	-0.0807	-0.09027	-0.08751	-0.08308	-0.06508	-0.06366
526.271	-0.0835	-0.08255	-0.07357	-0.09231	-0.0774	-0.08744	-0.09208	-0.07229	-0.06062	-0.05682
526.727	-0.07469	-0.07482	-0.06959	-0.08308	-0.07831	-0.07901	-0.0842	-0.07039	-0.0559	-0.05466
527.183	-0.06481	-0.06731	-0.0606	-0.08012	-0.06473	-0.07042	-0.07382	-0.06473	-0.04429	-0.04211
527.64	-0.05653	-0.05775	-0.05051	-0.0647	-0.05822	-0.06204	-0.0681	-0.05226	-0.03896	-0.03406
528.096	-0.04954	-0.04753	-0.04041	-0.05986	-0.04931	-0.06027	-0.06484	-0.04888	-0.02685	-0.02191
528.552	-0.03417	-0.03963	-0.03551	-0.05482	-0.03979	-0.04837	-0.05026	-0.03696	-0.0221	-0.01864
529.008	-0.02254	-0.02628	-0.02444	-0.04229	-0.03349	-0.034	-0.04037	-0.02729	-0.01023	0.00326
529.465	-0.01035	-0.01484	-0.01334	-0.02951	-0.02008	-0.01983	-0.02836	-0.00951	0.00231	0.01458
529.921	0.00175	-0.00647	-0.00106	-0.0245	-0.01013	-0.01258	-0.02393	-0.00384	0.01807	0.03146
530.377	0.01619	0.00639	0.00785	-0.00879	-0.000118686	-0.00145	-0.01001	0.00249	0.03207	0.04059
530.833	0.02736	0.01925	0.02013	-0.00183	0.0146	0.01033	0.00549	0.02288	0.04525	0.06171
531.289	0.04252	0.0377	0.03344	0.01533	0.03024	0.01863	0.02108	0.03643	0.0617	0.07162
531.745	0.0552	0.04573	0.04479	0.02963	0.03606	0.03387	0.02981	0.05073	0.07267	0.09109
532.202	0.07003	0.05652	0.05668	0.04497	0.04766	0.05118	0.04693	0.0688	0.09228	0.10698
532.658	0.08106	0.068	0.06921	0.05165	0.06364	0.062	0.05705	0.07977	0.10199	0.12843
533.114	0.09831	0.08468	0.08546	0.07108	0.08134	0.07597	0.07599	0.09152	0.12373	0.14905
533.57	0.11472	0.1031	0.10024	0.08408	0.09342	0.09715	0.0977	0.11404	0.14299	0.17063
534.027	0.12863	0.12355	0.11589	0.10487	0.11155	0.10987	0.10979	0.12599	0.1616	0.1907
534.483	0.14532	0.13979	0.12957	0.11445	0.12801	0.12586	0.12721	0.15352	0.17619	0.21008
534.939	0.15929	0.15456	0.15176	0.14004	0.14841	0.15078	0.14431	0.17047	0.20472	0.23724
535.395	0.18005	0.1741	0.1717	0.15893	0.16821	0.16711	0.16945	0.19179	0.21831	0.25909
535.851	0.20257	0.20073	0.18815	0.17675	0.1889	0.18788	0.19583	0.21781	0.24948	0.28867
536.308	0.22502	0.22022	0.20898	0.19712	0.21037	0.21047	0.21579	0.23736	0.27851	0.31613
536.764	0.24393	0.24449	0.23626	0.22071	0.2319	0.23268	0.23851	0.26254	0.30026	0.34714
537.22	0.26184	0.26512	0.2551	0.24539	0.2553	0.25925	0.26203	0.2865	0.32802	0.36919
537.676	0.29426	0.29124	0.27537	0.27127	0.28261	0.27866	0.28577	0.31127	0.3636	0.4115
538.132	0.31265	0.31559	0.30464	0.28865	0.30029	0.30455	0.31028	0.33632	0.38669	0.43546
538.588	0.33492	0.33221	0.32203	0.30967	0.32023	0.32471	0.32852	0.3553	0.40638	0.45903
539.045	0.36261	0.3514	0.34407	0.32921	0.33938	0.34323	0.34644	0.3834	0.42938	0.4922
539.501	0.37263	0.36579	0.35298	0.33941	0.35007	0.35465	0.36297	0.39712	0.44643	0.50477
539.957	0.38283	0.37204	0.36284	0.35205	0.35411	0.36113	0.36833	0.40125	0.44906	0.51788
540.413	0.38699	0.37384	0.36499	0.35366	0.3635	0.37265	0.37383	0.40461	0.46314	0.51902
540.87	0.38602	0.37058	0.35748	0.35305	0.35743	0.3584	0.3693	0.40585	0.4554	0.51459
541.326	0.36883	0.35084	0.34377	0.33638	0.34681	0.35429	0.35993	0.38982	0.4454	0.50429
541.782	0.35333	0.33194	0.32632	0.31718	0.32789	0.33342	0.34077	0.37207	0.42081	0.47883
542.238	0.32169	0.30757	0.29703	0.29517	0.30582	0.31072	0.32038	0.34383	0.39705	0.44055
542.694	0.28812	0.27072	0.2729	0.26334	0.27706	0.28317	0.2897	0.32184	0.3612	0.41257
543.15	0.25042	0.23917	0.23929	0.23348	0.24634	0.25411	0.26035	0.28956	0.33325	0.37778
543.607	0.21301	0.20813	0.20566	0.20201	0.21214	0.21554	0.22345	0.24868	0.29002	0.3251
544.063	0.17224	0.16872	0.16915	0.16523	0.17507	0.1855	0.18753	0.21087	0.25103	0.28549
544.519	0.13267	0.12541	0.12843	0.1262	0.13855	0.14873	0.15099	0.16991	0.20697	0.23348
544.975	0.08754	0.09533	0.09874	0.09486	0.10686	0.10883	0.11323	0.13226	0.16112	0.18957
545.432	0.05571	0.06271	0.06656	0.06052	0.07525	0.0751	0.07812	0.09998	0.12195	0.15466
545.888	0.02378	0.03679	0.03755	0.03308	0.04508	0.04179	0.0452	0.06227	0.09286	0.1069
546.344	-0.00717	0.00579	0.00628	0.00449	0.01739	0.01815	0.01303	0.02756	0.0501	0.0725
546.8	-0.031	-0.01885	-0.01609	-0.0239	-0.00949	-0.00825	-0.01444	-0.000732062	0.01864	0.03259
547.256	-0.05945	-0.04058	-0.04123	-0.04722	-0.03549	-0.03246	-0.03987	-0.02703	-0.00954	0.00129
547.712	-0.07721	-0.0643	-0.06116	-0.07032	-0.06255	-0.05459	-0.06479	-0.05362	-0.03644	-0.03378
548.169	-0.09434	-0.0772	-0.08176	-0.08238	-0.07872	-0.07444	-0.08554	-0.07304	-0.06135	-0.0552
548.625	-0.11142	-0.09526	-0.09377	-0.10406	-0.091	-0.09035	-0.10341	-0.08995	-0.07987	-0.07581
549.081	-0.12626	-0.10332	-0.10927	-0.11722	-0.11124	-0.10858	-0.12238	-0.10546	-0.09818	-0.10001
549.537	-0.1371	-0.11714	-0.1232	-0.12636	-0.1243	-0.11528	-0.13179	-0.12671	-0.11486	-0.12105
549.994	-0.14002	-0.12651	-0.12653	-0.13584	-0.13274	-0.13056	-0.14094	-0.13556	-0.12333	-0.13316
550.45	-0.15002	-0.13489	-0.13978	-0.14809	-0.13819	-0.1432	-0.15997	-0.14395	-0.13763	-0.14827
550.906	-0.15653	-0.13829	-0.14051	-0.15312	-0.14823	-0.14429	-0.16151	-0.15826	-0.14442	-0.15415
551.362	-0.15963	-0.13892	-0.14813	-0.1601	-0.15318	-0.15979	-0.17234	-0.16595	-0.15716	-0.16612
551.818	-0.16523	-0.15021	-0.15693	-0.16404	-0.16143	-0.16822	-0.17793	-0.17063	-0.16198	-0.17133
552.274	-0.16703	-0.15348	-0.15731	-0.16837	-0.16534	-0.16938	-0.18195	-0.1718	-0.16935	-0.18346
552.731	-0.17126	-0.15964	-0.16473	-0.17326	-0.17012	-0.17421	-0.18908	-0.17886	-0.17663	-0.18083
553.187	-0.17545	-0.15786	-0.1682	-0.17586	-0.17177	-0.17424	-0.19113	-0.19057	-0.17977	-0.19272
553.643	-0.17635	-0.16383	-0.16734	-0.17685	-0.1772	-0.18324	-0.19154	-0.18682	-0.18736	-0.19469
554.099	-0.17884	-0.16239	-0.17531	-0.18327	-0.17924	-0.18103	-0.19618	-0.18901	-0.1866	-0.19606
554.556	-0.18032	-0.16532	-0.1782	-0.18299	-0.18221	-0.18899	-0.19585	-0.19584	-0.19364	-0.20531
555.012	-0.18221	-0.16906	-0.17616	-0.18838	-0.18441	-0.18635	-0.20376	-0.1998	-0.19307	-0.20477
555.468	-0.18541	-0.16554	-0.17755	-0.18575	-0.18539	-0.18698	-0.20331	-0.19559	-0.18851	-0.20855
555.924	-0.18702	-0.17212	-0.17813	-0.18778	-0.18917	-0.18807	-0.205	-0.19751	-0.19517	-0.2047
556.38	-0.18325	-0.17221	-0.17969	-0.18494	-0.19023	-0.18638	-0.20459	-0.19597	-0.19112	-0.20801
556.837	-0.18578	-0.17167	-0.17847	-0.18804	-0.18509	-0.19127	-0.20092	-0.19349	-0.19537	-0.20421
557.293	-0.18149	-0.1701	-0.18162	-0.18718	-0.18456	-0.1894	-0.20299	-0.20081	-0.19641	-0.20086
557.749	-0.18367	-0.17086	-0.18075	-0.18737	-0.18533	-0.18938	-0.20397	-0.1967	-0.19896	-0.20878
558.205	-0.18207	-0.17347	-0.17815	-0.18852	-0.18897	-0.19082	-0.20784	-0.20082	-0.19406	-0.20949
558.661	-0.17778	-0.17245	-0.17752	-0.18938	-0.18699	-0.1872	-0.20038	-0.20052	-0.19053	-0.20424
559.117	-0.18155	-0.17148	-0.18369	-0.18936	-0.18574	-0.19144	-0.20539	-0.20209	-0.19922	-0.21437
559.574	-0.18149	-0.17233	-0.17735	-0.19143	-0.19047	-0.19086	-0.20422	-0.19285	-0.19188	-0.21081
560.03	-0.17975	-0.17231	-0.1775	-0.18914	-0.18683	-0.18836	-0.20243	-0.19359	-0.19205	-0.20357
560.486	-0.17595	-0.17348	-0.17631	-0.18855	-0.19231	-0.19199	-0.21137	-0.20258	-0.19579	-0.21065
560.942	-0.17448	-0.17227	-0.17235	-0.18676	-0.18761	-0.18593	-0.20235	-0.19952	-0.19844	-0.20832
561.399	-0.17208	-0.16858	-0.16747	-0.17779	-0.18048	-0.18624	-0.20055	-0.19036	-0.18862	-0.20221
561.855	-0.16803	-0.16396	-0.16676	-0.17873	-0.17991	-0.18134	-0.19646	-0.18795	-0.18676	-0.20351
562.311	-0.17454	-0.17534	-0.16744	-0.18437	-0.18341	-0.18731	-0.20114	-0.19386	-0.19347	-0.20373
562.767	-0.16939	-0.16535	-0.17171	-0.18014	-0.18091	-0.18521	-0.20031	-0.19646	-0.19231	-0.20855
563.223	-0.16953	-0.17164	-0.16915	-0.18033	-0.1835	-0.18418	-0.19767	-0.19603	-0.19074	-0.20272
563.679	-0.17196	-0.17175	-0.16507	-0.18479	-0.18326	-0.18713	-0.19824	-0.19803	-0.19097	-0.20374
564.136	-0.1647	-0.16981	-0.16984	-0.17904	-0.17993	-0.18372	-0.196	-0.19327	-0.18718	-0.20065
564.592	-0.16742	-0.16559	-0.16611	-0.17464	-0.17768	-0.1837	-0.19502	-0.18313	-0.18557	-0.20076
565.048	-0.16012	-0.16174	-0.16353	-0.17564	-0.17331	-0.17941	-0.18987	-0.18403	-0.18556	-0.19633
565.504	-0.16226	-0.16052	-0.16318	-0.17467	-0.1714	-0.17323	-0.19678	-0.18765	-0.18421	-0.19815
565.961	-0.16571	-0.16253	-0.1621	-0.17202	-0.1725	-0.18008	-0.19427	-0.18613	-0.18069	-0.20045
566.417	-0.16126	-0.15938	-0.16403	-0.17076	-0.17466	-0.18177	-0.19582	-0.18233	-0.18011	-0.19691
566.873	-0.15877	-0.15817	-0.15846	-0.16802	-0.16964	-0.17647	-0.18912	-0.18468	-0.17597	-0.19128
567.329	-0.15641	-0.15837	-0.16027	-0.16581	-0.1689	-0.17169	-0.18885	-0.18099	-0.18277	-0.18848
567.785	-0.15563	-0.15605	-0.15519	-0.1656	-0.16789	-0.1748	-0.18389	-0.1808	-0.18027	-0.19322
568.241	-0.15418	-0.15195	-0.15528	-0.16183	-0.16819	-0.16842	-0.18242	-0.1779	-0.1721	-0.18226
568.698	-0.14678	-0.15264	-0.1502	-0.15635	-0.16236	-0.16582	-0.17767	-0.17326	-0.17143	-0.18059
569.154	-0.14637	-0.14787	-0.14875	-0.15648	-0.16056	-0.16599	-0.17976	-0.17203	-0.16757	-0.18213
569.61	-0.14441	-0.14882	-0.14442	-0.15595	-0.15207	-0.15633	-0.1762	-0.16629	-0.16237	-0.1801
570.066	-0.14445	-0.14356	-0.1414	-0.14995	-0.1547	-0.15792	-0.16891	-0.16289	-0.16071	-0.17514
570.523	-0.14194	-0.13616	-0.14473	-0.14795	-0.15532	-0.155	-0.16997	-0.16274	-0.15781	-0.17205
570.979	-0.13219	-0.13669	-0.13932	-0.1466	-0.14855	-0.14697	-0.16702	-0.15981	-0.15604	-0.17148
571.435	-0.12859	-0.12823	-0.13342	-0.1423	-0.14805	-0.1467	-0.15854	-0.15129	-0.14759	-0.1617
571.891	-0.12608	-0.12614	-0.13448	-0.13621	-0.14118	-0.1444	-0.1569	-0.14673	-0.14892	-0.16314
572.347	-0.12152	-0.12072	-0.12454	-0.13289	-0.13715	-0.14195	-0.15457	-0.14935	-0.14291	-0.15579
572.803	-0.11856	-0.11999	-0.12547	-0.13004	-0.13902	-0.1383	-0.15351	-0.14314	-0.14538	-0.15547
573.26	-0.11489	-0.1139	-0.12491	-0.13036	-0.13339	-0.13896	-0.15061	-0.14069	-0.13201	-0.14878
573.716	-0.10806	-0.11121	-0.1184	-0.12891	-0.13053	-0.12879	-0.14252	-0.13813	-0.13617	-0.14495
574.172	-0.10688	-0.11221	-0.12545	-0.12835	-0.12928	-0.13332	-0.14615	-0.13945	-0.13299	-0.14031
574.628	-0.10663	-0.10895	-0.11473	-0.12616	-0.1254	-0.13007	-0.1455	-0.13456	-0.1293	-0.14249
575.085	-0.1012	-0.10807	-0.11457	-0.12616	-0.12664	-0.12828	-0.1382	-0.13313	-0.12973	-0.13734
575.541	-0.10249	-0.10722	-0.11673	-0.119	-0.1253	-0.12854	-0.1429	-0.13543	-0.12898	-0.13946
575.997	-0.09981	-0.10436	-0.12275	-0.12784	-0.12979	-0.12832	-0.14157	-0.13103	-0.13477	-0.13744
576.453	-0.10643	-0.10718	-0.12219	-0.13006	-0.12615	-0.12851	-0.1444	-0.13791	-0.12576	-0.14495
576.909	-0.10857	-0.10879	-0.12353	-0.12913	-0.13479	-0.13544	-0.14166	-0.13878	-0.13157	-0.1428
577.365	-0.11538	-0.11535	-0.133	-0.13216	-0.137	-0.14168	-0.14543	-0.14103	-0.13097	-0.14259
577.822	-0.11745	-0.11917	-0.13406	-0.13067	-0.13993	-0.13902	-0.14884	-0.14339	-0.13801	-0.14853
578.278	-0.11595	-0.1256	-0.13526	-0.13892	-0.13869	-0.14408	-0.15199	-0.14808	-0.14143	-0.15057
578.734	-0.13128	-0.12836	-0.14052	-0.14312	-0.14169	-0.13979	-0.15837	-0.14356	-0.14879	-0.15342
579.19	-0.13807	-0.13343	-0.14824	-0.14177	-0.15189	-0.14851	-0.15877	-0.15843	-0.1552	-0.16385
579.646	-0.14703	-0.14339	-0.14924	-0.15714	-0.15766	-0.1508	-0.16216	-0.16408	-0.15455	-0.16807
580.103	-0.15674	-0.14893	-0.15821	-0.15687	-0.15919	-0.16298	-0.16923	-0.16415	-0.1636	-0.17913
580.559	-0.16865	-0.16215	-0.16385	-0.16362	-0.16801	-0.16703	-0.17664	-0.17675	-0.1674	-0.17942
581.015	-0.18552	-0.17285	-0.17723	-0.17577	-0.17457	-0.17741	-0.18503	-0.17865	-0.17704	-0.19668
581.471	-0.19092	-0.18176	-0.18087	-0.18269	-0.18384	-0.18181	-0.19521	-0.18875	-0.18341	-0.20452
581.928	-0.20524	-0.19077	-0.19171	-0.1876	-0.19338	-0.1903	-0.1978	-0.19498	-0.19747	-0.21442
582.384	-0.21676	-0.2011	-0.19925	-0.19829	-0.19401	-0.19644	-0.20759	-0.20222	-0.20672	-0.22483
582.84	-0.22763	-0.20661	-0.20924	-0.20712	-0.20813	-0.20622	-0.21101	-0.21552	-0.21796	-0.23426
583.296	-0.23476	-0.21858	-0.21534	-0.21461	-0.21423	-0.20416	-0.21986	-0.22041	-0.22366	-0.24506
583.752	-0.24657	-0.22245	-0.22058	-0.21805	-0.22325	-0.21817	-0.23035	-0.22607	-0.22864	-0.25393
584.208	-0.25475	-0.23989	-0.23298	-0.22903	-0.23602	-0.22543	-0.23967	-0.23819	-0.24345	-0.26078
584.665	-0.26257	-0.24093	-0.24028	-0.23222	-0.23453	-0.23678	-0.24935	-0.24784	-0.2473	-0.27354
585.121	-0.27574	-0.25326	-0.24526	-0.24887	-0.24887	-0.24696	-0.25341	-0.2544	-0.26247	-0.28454
585.577	-0.27856	-0.26198	-0.25296	-0.25205	-0.25265	-0.24963	-0.25712	-0.25954	-0.26971	-0.28602
586.033	-0.29128	-0.26709	-0.26017	-0.25534	-0.25563	-0.25815	-0.27437	-0.26827	-0.27561	-0.29989
586.49	-0.29958	-0.27574	-0.27021	-0.26743	-0.26473	-0.26729	-0.27775	-0.27773	-0.28346	-0.31302
586.946	-0.30051	-0.28437	-0.27795	-0.27234	-0.26741	-0.26437	-0.28257	-0.27905	-0.28791	-0.31547
587.402	-0.303	-0.28699	-0.27993	-0.27092	-0.27509	-0.2707	-0.28551	-0.28937	-0.29156	-0.32188
587.858	-0.31192	-0.29233	-0.28445	-0.28488	-0.28063	-0.27782	-0.29484	-0.29378	-0.30154	-0.33156
588.314	-0.31228	-0.29544	-0.28849	-0.27684	-0.28022	-0.2771	-0.29225	-0.29606	-0.30377	-0.33432
588.77	-0.31217	-0.29827	-0.28913	-0.28246	-0.2847	-0.28314	-0.29531	-0.29414	-0.30229	-0.33628
589.227	-0.31614	-0.29836	-0.29468	-0.28582	-0.2852	-0.27935	-0.29687	-0.29886	-0.30519	-0.33865
589.683	-0.32094	-0.29825	-0.29105	-0.28842	-0.28269	-0.28811	-0.29948	-0.30303	-0.30619	-0.33904
590.139	-0.31383	-0.30264	-0.29394	-0.28879	-0.29117	-0.28636	-0.29727	-0.30388	-0.31074	-0.34522
590.595	-0.31833	-0.3044	-0.29358	-0.29354	-0.29077	-0.28417	-0.29735	-0.30282	-0.31303	-0.34052
591.052	-0.3193	-0.30364	-0.29165	-0.28399	-0.28614	-0.2837	-0.2962	-0.30752	-0.3129	-0.34251
591.508	-0.31247	-0.29967	-0.29492	-0.28635	-0.29138	-0.28497	-0.30158	-0.29993	-0.30855	-0.34649
591.964	-0.30913	-0.29438	-0.28325	-0.2842	-0.28904	-0.27954	-0.30238	-0.29608	-0.31083	-0.34378
592.42	-0.31021	-0.29518	-0.28519	-0.28233	-0.28495	-0.27876	-0.29674	-0.30072	-0.30596	-0.33602
592.876	-0.30523	-0.29563	-0.28477	-0.2796	-0.27908	-0.27608	-0.29427	-0.29694	-0.29935	-0.33525
593.332	-0.30239	-0.28906	-0.28651	-0.27724	-0.28324	-0.27287	-0.29062	-0.29559	-0.30289	-0.32716
593.789	-0.29959	-0.29114	-0.28089	-0.27444	-0.27965	-0.27035	-0.28965	-0.29391	-0.30441	-0.32972
594.245	-0.29642	-0.28154	-0.27937	-0.27184	-0.27213	-0.26602	-0.27997	-0.28731	-0.29223	-0.32572
594.701	-0.28502	-0.26974	-0.27235	-0.26366	-0.26687	-0.26018	-0.28183	-0.27797	-0.29202	-0.31436
595.157	-0.27729	-0.2716	-0.2704	-0.26137	-0.25961	-0.25729	-0.27522	-0.27521	-0.28084	-0.31349
595.614	-0.27636	-0.264	-0.26079	-0.25615	-0.2545	-0.25881	-0.27263	-0.26702	-0.27387	-0.30122
596.07	-0.26788	-0.25831	-0.25814	-0.24833	-0.25333	-0.24915	-0.26104	-0.26504	-0.26931	-0.29879
596.526	-0.25996	-0.24924	-0.24891	-0.2451	-0.24709	-0.24288	-0.25324	-0.25461	-0.25815	-0.29174
596.982	-0.2486	-0.24707	-0.24476	-0.23766	-0.24004	-0.23999	-0.25014	-0.25023	-0.25727	-0.28291
597.438	-0.25094	-0.24154	-0.24252	-0.23594	-0.23283	-0.23165	-0.23984	-0.24595	-0.25065	-0.27683
597.894	-0.24087	-0.23228	-0.23476	-0.22258	-0.22678	-0.22419	-0.2394	-0.23539	-0.24641	-0.26488
598.351	-0.23235	-0.2222	-0.22827	-0.21791	-0.2227	-0.22048	-0.2341	-0.23224	-0.23933	-0.25694
598.807	-0.22413	-0.21874	-0.22389	-0.21277	-0.21615	-0.21729	-0.2288	-0.22525	-0.23084	-0.24995
599.263	-0.21779	-0.21001	-0.2065	-0.20525	-0.20821	-0.20465	-0.2151	-0.21681	-0.21927	-0.24289
599.719	-0.21184	-0.2055	-0.21047	-0.20024	-0.20513	-0.20294	-0.21473	-0.21251	-0.21511	-0.23502
600.176	-0.20089	-0.1976	-0.20428	-0.19469	-0.20408	-0.1971	-0.20817	-0.20804	-0.20565	-0.22892
600.632	-0.19588	-0.191	-0.20257	-0.1846	-0.19255	-0.18541	-0.20088	-0.19877	-0.20048	-0.21675
601.088	-0.19458	-0.18165	-0.19065	-0.18231	-0.18342	-0.18041	-0.19698	-0.19825	-0.18691	-0.21463
601.544	-0.19061	-0.18819	-0.1863	-0.17867	-0.17779	-0.17918	-0.19086	-0.18662	-0.18682	-0.20436
602	-0.17832	-0.17644	-0.18039	-0.16894	-0.1757	-0.16954	-0.18115	-0.17775	-0.17707	-0.19439
602.457	-0.17807	-0.16912	-0.17297	-0.16342	-0.16947	-0.16768	-0.17565	-0.17007	-0.17026	-0.19177
602.913	-0.17469	-0.16488	-0.16457	-0.16221	-0.16543	-0.16322	-0.16814	-0.16339	-0.16643	-0.17835
603.369	-0.1677	-0.15751	-0.15903	-0.15457	-0.16107	-0.15062	-0.16613	-0.16012	-0.15711	-0.17139
603.825	-0.16405	-0.15911	-0.15391	-0.14883	-0.15582	-0.15153	-0.15952	-0.1523	-0.15572	-0.16707
604.281	-0.16154	-0.15195	-0.15445	-0.14929	-0.14855	-0.14681	-0.15703	-0.1562	-0.14745	-0.16373
604.737	-0.16211	-0.14615	-0.14454	-0.13607	-0.1451	-0.13898	-0.15641	-0.14197	-0.14427	-0.15597
605.194	-0.15309	-0.13927	-0.14103	-0.13438	-0.13864	-0.13547	-0.14864	-0.13684	-0.13412	-0.14972
605.65	-0.1527	-0.14068	-0.13983	-0.13265	-0.14023	-0.1333	-0.14401	-0.13904	-0.13566	-0.14514
606.106	-0.15041	-0.13577	-0.13705	-0.12538	-0.13253	-0.12735	-0.13739	-0.13406	-0.12342	-0.13725
606.562	-0.14638	-0.12917	-0.13187	-0.12678	-0.12969	-0.12651	-0.13137	-0.13278	-0.12237	-0.13264
607.019	-0.14122	-0.13119	-0.12884	-0.11975	-0.12471	-0.1221	-0.12463	-0.1202	-0.11974	-0.1222
607.475	-0.13585	-0.12462	-0.12274	-0.11392	-0.12228	-0.11457	-0.12464	-0.11694	-0.112	-0.12298
607.931	-0.13384	-0.12136	-0.11886	-0.11317	-0.11941	-0.11227	-0.12008	-0.11475	-0.10453	-0.11961
608.387	-0.12464	-0.11816	-0.10838	-0.10235	-0.11509	-0.10369	-0.11086	-0.10779	-0.098	-0.10881
608.843	-0.127	-0.11197	-0.10958	-0.10195	-0.10886	-0.09709	-0.11344	-0.1075	-0.09247	-0.10447
609.299	-0.1188	-0.11134	-0.102	-0.09726	-0.10314	-0.09243	-0.10363	-0.09891	-0.08891	-0.10278
609.756	-0.11756	-0.11309	-0.10087	-0.09175	-0.09764	-0.09355	-0.10163	-0.09123	-0.08029	-0.09084
610.212	-0.11064	-0.10192	-0.0925	-0.08789	-0.09166	-0.0876	-0.09127	-0.08828	-0.07162	-0.07905
610.668	-0.11078	-0.09412	-0.08469	-0.08101	-0.08894	-0.08632	-0.09288	-0.08082	-0.072	-0.07383
611.124	-0.09927	-0.09141	-0.08352	-0.07306	-0.08264	-0.08068	-0.07886	-0.07134	-0.0588	-0.06814
611.581	-0.09593	-0.08073	-0.07709	-0.06812	-0.07635	-0.07464	-0.08103	-0.05983	-0.05526	-0.05605
612.037	-0.09274	-0.07149	-0.06776	-0.0576	-0.06567	-0.05737	-0.07136	-0.06021	-0.04465	-0.04783
612.493	-0.08167	-0.0632	-0.05617	-0.0549	-0.0595	-0.05043	-0.06285	-0.04909	-0.04035	-0.03946
612.949	-0.06763	-0.04737	-0.04639	-0.04194	-0.04786	-0.04348	-0.05012	-0.03908	-0.02716	-0.02558
613.405	-0.05429	-0.0375	-0.03338	-0.024	-0.03939	-0.03064	-0.03701	-0.02668	-0.01251	-0.01213
613.861	-0.039	-0.02491	-0.01948	-0.0176	-0.02519	-0.02315	-0.02758	-0.01865	-4.22936e-05	-0.00338
614.318	-0.01566	0.000380671	0.000661023	-0.00292	-0.00901	-0.00573	-0.01828	0.00152	0.01852	0.02024
614.774	0.00732	0.0173	0.01712	0.01437	0.00793	0.00592	-0.00714	0.0134	0.03202	0.0342
615.23	0.02954	0.02975	0.03288	0.03181	0.02093	0.02377	0.01113	0.03383	0.04688	0.05472
615.686	0.05824	0.06547	0.05661	0.0519	0.03582	0.0293	0.03166	0.04571	0.06368	0.08172
616.143	0.09177	0.07921	0.07774	0.07147	0.05468	0.05896	0.04887	0.06523	0.08144	0.09808
616.599	0.13784	0.11316	0.10484	0.09196	0.07702	0.07334	0.06471	0.0863	0.11909	0.12522
617.055	0.18723	0.1577	0.13452	0.1208	0.09654	0.09718	0.08613	0.1084	0.13665	0.14927
617.511	0.23873	0.16434	0.16197	0.14838	0.12347	0.12329	0.11773	0.13493	0.16292	0.18358
617.967	0.28744	0.21578	0.19327	0.16786	0.1432	0.13931	0.12933	0.15965	0.18289	0.21183
618.423	0.33951	0.25638	0.22531	0.19966	0.17266	0.17244	0.15883	0.18919	0.21999	0.24388
618.88	0.39348	0.26611	0.26669	0.24058	0.21316	0.20353	0.19793	0.21903	0.25992	0.28477
619.336	0.43761	0.35883	0.31553	0.28201	0.25259	0.24004	0.2428	0.26437	0.30243	0.33147
619.792	0.44517	0.36931	0.33877	0.29835	0.26862	0.25984	0.25381	0.27813	0.32295	0.35563
620.248	0.45326	0.36441	0.35442	0.30412	0.27937	0.26765	0.25904	0.29261	0.32988	0.37017
620.705	0.4901	0.46025	0.4018	0.35268	0.31845	0.30714	0.30441	0.3336	0.37397	0.42541
621.161	0.53623	0.47449	0.43885	0.39161	0.35971	0.34615	0.34309	0.36881	0.4219	0.46578
621.617	0.56768	0.49479	0.45436	0.40983	0.37464	0.36187	0.36171	0.39056	0.43904	0.49037
622.073	0.64594	0.57731	0.50557	0.45522	0.41917	0.41231	0.40634	0.43691	0.48993	0.54605
622.529	0.72015	0.58854	0.54798	0.49701	0.45623	0.44377	0.44659	0.4824	0.53545	0.59384
622.986	0.76351	0.5966	0.5525	0.49901	0.45396	0.45148	0.4507	0.48601	0.54345	0.60706
623.442	0.80921	0.64346	0.57812	0.52136	0.47857	0.47951	0.47419	0.51447	0.5703	0.63873
623.898	0.84598	0.63592	0.60299	0.55047	0.50199	0.49511	0.50234	0.53728	0.60262	0.6685
624.354	0.84402	0.66065	0.6179	0.5637	0.52182	0.52108	0.51946	0.55724	0.61819	0.69369
624.81	0.83017	0.69525	0.64197	0.58872	0.54469	0.53833	0.55406	0.58463	0.65388	0.73224
625.266	0.79987	0.67877	0.65485	0.60849	0.56438	0.56114	0.57056	0.61139	0.67886	0.76106
625.723	0.75864	0.69953	0.65157	0.60955	0.56862	0.57449	0.58177	0.62171	0.68759	0.77404
626.179	0.72184	0.69735	0.66366	0.62701	0.58318	0.58587	0.59836	0.64239	0.71183	0.79329
626.635	0.69978	0.67713	0.66789	0.63396	0.59068	0.5978	0.6115	0.65412	0.72724	0.81408
627.091	0.68705	0.69975	0.65927	0.63325	0.59659	0.60471	0.61266	0.66434	0.73312	0.8242
627.548	0.66554	0.65266	0.64994	0.62448	0.59563	0.60622	0.61705	0.66368	0.73842	0.82801
628.004	0.64123	0.64584	0.63977	0.62064	0.59175	0.60081	0.61443	0.66407	0.7368	0.82743
628.46	0.61922	0.64476	0.64081	0.62379	0.6042	0.61071	0.62807	0.67874	0.74879	0.83756
628.916	0.58073	0.60131	0.62419	0.62133	0.60748	0.61098	0.63523	0.68295	0.75111	0.84113
629.372	0.52216	0.59829	0.6026	0.60348	0.59071	0.60536	0.62448	0.67163	0.73649	0.82474
629.828	0.46519	0.55589	0.5791	0.59291	0.58069	0.59947	0.61286	0.66191	0.73822	0.82511
630.285	0.42108	0.53359	0.55636	0.57145	0.57066	0.59234	0.60334	0.65051	0.71737	0.80234
630.741	0.38426	0.51208	0.52934	0.55558	0.55321	0.5773	0.59187	0.63421	0.70367	0.79196
631.197	0.35315	0.45894	0.50284	0.53028	0.53693	0.56185	0.58107	0.62033	0.69207	0.7681
631.653	0.32961	0.45769	0.47816	0.51623	0.51857	0.54511	0.56015	0.6082	0.67483	0.75959
632.11	0.29458	0.40426	0.44563	0.49037	0.50192	0.52966	0.54215	0.5892	0.65433	0.72923
632.566	0.25812	0.3772	0.41077	0.46352	0.47447	0.50006	0.51965	0.5634	0.62376	0.70324
633.022	0.22362	0.35553	0.38618	0.43942	0.45395	0.48255	0.49947	0.54525	0.60275	0.67133
633.478	0.19526	0.31064	0.3638	0.41688	0.43294	0.46408	0.48135	0.52843	0.58173	0.65242
633.934	0.16695	0.30269	0.33159	0.39542	0.41106	0.44287	0.46059	0.50568	0.56458	0.62619
634.39	0.13878	0.26195	0.30543	0.36265	0.38286	0.41749	0.43784	0.47689	0.52805	0.58469
634.847	0.11976	0.2355	0.28001	0.34622	0.36259	0.39255	0.41677	0.45451	0.51202	0.56775
635.303	0.10505	0.22338	0.25281	0.31996	0.33924	0.372	0.38811	0.42304	0.47968	0.5319
635.759	0.07225	0.17337	0.22042	0.28835	0.30644	0.3422	0.35666	0.39132	0.4436	0.49081
636.215	0.05341	0.16321	0.20117	0.26298	0.28088	0.31568	0.33959	0.36511	0.41461	0.46138
636.672	0.03692	0.14466	0.17918	0.24327	0.26106	0.29759	0.31087	0.34304	0.39479	0.43257
637.128	0.02048	0.11688	0.15745	0.22073	0.23567	0.27311	0.28475	0.31901	0.35966	0.39823
637.584	0.000506682	0.09611	0.1297	0.18611	0.20814	0.23981	0.25398	0.28205	0.32338	0.36146
638.04	0.00181	0.07598	0.11149	0.17252	0.18926	0.22235	0.2324	0.25998	0.29602	0.33569
638.496	0.00131	0.06935	0.09453	0.15368	0.17418	0.20363	0.21212	0.2388	0.27947	0.31174
638.952	-0.0106	0.05327	0.08591	0.13943	0.15332	0.18897	0.18978	0.21921	0.25568	0.28174
639.409	-0.01939	0.03652	0.06492	0.12113	0.13265	0.16688	0.16951	0.19774	0.22547	0.24854
639.865	-0.04281	0.03003	0.05372	0.09966	0.11	0.14153	0.14313	0.16966	0.20198	0.22545
640.321	-0.04374	0.01401	0.0424	0.08698	0.09434	0.12597	0.12743	0.15429	0.17974	0.20536
640.777	-0.04846	0.01228	0.03009	0.07188	0.08101	0.11209	0.1098	0.13273	0.16496	0.17678
641.234	-0.04894	-0.00207	0.02412	0.06513	0.06711	0.09539	0.09909	0.1227	0.14358	0.15778
641.69	-0.04991	-0.01123	0.0085	0.0485	0.04805	0.07688	0.07209	0.09896	0.11854	0.12944
642.146	-0.05402	-0.01636	-0.00191	0.03922	0.03746	0.06033	0.0591	0.08373	0.1022	0.10911
642.602	-0.05467	-0.01927	-0.00766	0.02552	0.02843	0.04915	0.04683	0.06576	0.08986	0.09222
643.058	-0.0652	-0.02384	-0.01215	0.02005	0.01878	0.03517	0.03271	0.04947	0.07222	0.07779
643.514	-0.07016	-0.03482	-0.02128	0.0074	0.00541	0.02194	0.01624	0.03349	0.05308	0.05783
643.971	-0.0717	-0.03605	-0.02709	0.00165	-0.00498	0.01782	0.00626	0.01901	0.03921	0.04675
644.427	-0.06868	-0.03623	-0.02989	-0.00283	-0.00815	0.00406	-0.00441	0.01452	0.03074	0.03132
644.883	-0.07064	-0.04511	-0.03491	-0.01611	-0.02217	-0.00475	-0.01555	0.000367544	0.01799	0.01909
645.339	-0.07409	-0.0473	-0.03863	-0.02119	-0.02994	-0.02032	-0.02584	-0.0087	0.00993	0.0043
645.795	-0.07396	-0.05234	-0.04426	-0.02149	-0.03504	-0.02153	-0.03686	-0.01914	-0.0033	-0.00737
646.252	-0.07664	-0.0516	-0.04437	-0.02974	-0.04057	-0.02898	-0.03826	-0.02376	-0.00701	-0.01635
646.708	-0.07053	-0.05441	-0.04188	-0.03734	-0.04613	-0.03814	-0.04338	-0.03306	-0.01671	-0.02479
647.164	-0.0828	-0.05825	-0.05085	-0.04114	-0.05534	-0.04478	-0.05666	-0.04271	-0.03218	-0.03155
647.62	-0.0821	-0.05856	-0.05313	-0.04553	-0.05964	-0.04595	-0.06325	-0.04993	-0.03971	-0.04629
648.077	-0.08638	-0.05933	-0.05296	-0.04821	-0.06076	-0.05115	-0.06189	-0.0526	-0.0455	-0.04835
648.533	-0.0925	-0.06238	-0.05827	-0.04927	-0.06942	-0.06274	-0.07964	-0.0576	-0.04508	-0.05763
648.989	-0.08899	-0.07033	-0.05696	-0.05531	-0.0749	-0.06364	-0.0829	-0.06501	-0.05761	-0.06641
649.445	-0.09593	-0.06881	-0.06383	-0.05587	-0.07769	-0.06942	-0.08441	-0.06858	-0.05785	-0.06673
649.901	-0.09033	-0.07509	-0.06356	-0.06232	-0.08214	-0.06909	-0.08853	-0.07014	-0.06108	-0.07194
650.357	-0.09876	-0.06962	-0.06323	-0.06021	-0.08282	-0.07401	-0.08935	-0.0783	-0.06745	-0.0752
650.814	-0.09654	-0.07377	-0.06582	-0.06227	-0.08917	-0.08194	-0.09893	-0.08353	-0.07036	-0.0881
651.27	-0.10297	-0.08118	-0.07227	-0.07083	-0.09025	-0.08778	-0.09851	-0.09253	-0.08242	-0.08995
651.726	-0.10271	-0.0825	-0.07181	-0.06842	-0.09299	-0.09026	-0.09909	-0.08639	-0.0792	-0.088
652.182	-0.10453	-0.08304	-0.07005	-0.07318	-0.09396	-0.09002	-0.09872	-0.09177	-0.0787	-0.09307
652.639	-0.1159	-0.08307	-0.07564	-0.074	-0.09739	-0.08944	-0.10807	-0.09855	-0.0864	-0.09855
653.095	-0.11455	-0.08505	-0.07553	-0.07949	-0.10291	-0.09512	-0.11132	-0.09918	-0.08949	-0.09902
653.551	-0.11729	-0.09219	-0.0786	-0.07646	-0.10275	-0.10187	-0.11108	-0.10304	-0.09021	-0.10211
654.007	-0.11584	-0.09041	-0.08295	-0.08015	-0.10538	-0.09674	-0.11059	-0.10525	-0.09088	-0.10441
654.463	-0.11705	-0.09225	-0.07985	-0.0801	-0.10367	-0.09861	-0.1111	-0.10296	-0.09324	-0.10605
654.919	-0.12004	-0.09806	-0.08087	-0.08087	-0.11085	-0.09475	-0.12014	-0.11224	-0.09614	-0.10998
655.376	-0.12307	-0.0986	-0.08574	-0.08676	-0.11199	-0.10477	-0.11689	-0.10676	-0.098	-0.11278
655.832	-0.12323	-0.09982	-0.08809	-0.08031	-0.10855	-0.1002	-0.11627	-0.11061	-0.10017	-0.11826
656.288	-0.12655	-0.10517	-0.09175	-0.08765	-0.10986	-0.10703	-0.11385	-0.11279	-0.10374	-0.11592
656.744	-0.12933	-0.10355	-0.0908	-0.08491	-0.11239	-0.1079	-0.11775	-0.11531	-0.10151	-0.11653
657.201	-0.12779	-0.10217	-0.09207	-0.09036	-0.11689	-0.10562	-0.12287	-0.11699	-0.11064	-0.12339
657.657	-0.13067	-0.11072	-0.09362	-0.09187	-0.11484	-0.11285	-0.12418	-0.12204	-0.11097	-0.12292
658.113	-0.12696	-0.10722	-0.09367	-0.09032	-0.11917	-0.10937	-0.12724	-0.12169	-0.10862	-0.12341
658.569	-0.1317	-0.11261	-0.09649	-0.09581	-0.12225	-0.10925	-0.12677	-0.11981	-0.11783	-0.12866
659.025	-0.13075	-0.11504	-0.10043	-0.09882	-0.12338	-0.12074	-0.13589	-0.12714	-0.12263	-0.13841
659.481	-0.13383	-0.11721	-0.0994	-0.09334	-0.12282	-0.12431	-0.13558	-0.12614	-0.11833	-0.13532
659.938	-0.12963	-0.11861	-0.10158	-0.09866	-0.12568	-0.12493	-0.13588	-0.12639	-0.12074	-0.13784
660.394	-0.13165	-0.11937	-0.09884	-0.10162	-0.1286	-0.11965	-0.13524	-0.13571	-0.11655	-0.13496
660.85	-0.13055	-0.11818	-0.10113	-0.09938	-0.12359	-0.12241	-0.14065	-0.13034	-0.12793	-0.14032
661.306	-0.13609	-0.12328	-0.10914	-0.10365	-0.13451	-0.1264	-0.14308	-0.13684	-0.12909	-0.14573
661.763	-0.13508	-0.1232	-0.11309	-0.1072	-0.1321	-0.13268	-0.14296	-0.14001	-0.13477	-0.14893
662.219	-0.13532	-0.12077	-0.10562	-0.10443	-0.1325	-0.12993	-0.14452	-0.13813	-0.13755	-0.14819
662.675	-0.12991	-0.12398	-0.11031	-0.1026	-0.13297	-0.13187	-0.14684	-0.14228	-0.13663	-0.14955
663.131	-0.13226	-0.1213	-0.11175	-0.1067	-0.13661	-0.13252	-0.14843	-0.1424	-0.13554	-0.15107
663.587	-0.12946	-0.12279	-0.11048	-0.10183	-0.1375	-0.13193	-0.14666	-0.14199	-0.13846	-0.15743
664.043	-0.13205	-0.12458	-0.11381	-0.10802	-0.13861	-0.13639	-0.14887	-0.14832	-0.14346	-0.15538
664.5	-0.12703	-0.12281	-0.11151	-0.11088	-0.14007	-0.13678	-0.15049	-0.14681	-0.14344	-0.15853
664.956	-0.12811	-0.11699	-0.10401	-0.11251	-0.13947	-0.14135	-0.15427	-0.14787	-0.14886	-0.15948
665.412	-0.12463	-0.11717	-0.1096	-0.10759	-0.13857	-0.13804	-0.15557	-0.15173	-0.14582	-0.16394
665.868	-0.12621	-0.11771	-0.11284	-0.11011	-0.1369	-0.14189	-0.1557	-0.1508	-0.14623	-0.16742
666.324	-0.1191	-0.11225	-0.11558	-0.1087	-0.14298	-0.13908	-0.15708	-0.15428	-0.1481	-0.16743
666.781	-0.11762	-0.1137	-0.11345	-0.11057	-0.14166	-0.14227	-0.16046	-0.15449	-0.15204	-0.16768
667.237	-0.1178	-0.11352	-0.11541	-0.11271	-0.1415	-0.14125	-0.16096	-0.16001	-0.14991	-0.17051
667.693	-0.11942	-0.10988	-0.11214	-0.11278	-0.14076	-0.1433	-0.16222	-0.15754	-0.15334	-0.17332
668.149	-0.113	-0.10701	-0.11437	-0.11271	-0.14325	-0.14359	-0.15684	-0.15974	-0.15122	-0.17307
668.606	-0.11147	-0.10336	-0.10989	-0.11261	-0.14471	-0.14679	-0.15994	-0.16378	-0.15797	-0.17629
669.062	-0.10612	-0.09977	-0.10796	-0.1078	-0.14086	-0.14441	-0.16488	-0.15999	-0.15756	-0.17352
669.518	-0.10195	-0.09604	-0.10484	-0.10608	-0.13884	-0.14323	-0.15711	-0.15527	-0.15624	-0.16839
669.974	-0.10171	-0.09339	-0.10765	-0.11002	-0.14508	-0.14529	-0.16019	-0.1584	-0.15516	-0.17344
670.43	-0.09361	-0.08789	-0.10157	-0.10428	-0.14017	-0.13697	-0.16283	-0.16181	-0.15443	-0.17027
670.886	-0.09298	-0.08365	-0.10189	-0.10195	-0.13714	-0.14028	-0.15759	-0.15851	-0.15075	-0.16932
671.343	-0.08851	-0.08023	-0.09348	-0.10507	-0.13932	-0.14337	-0.15623	-0.15395	-0.15648	-0.16399
671.799	-0.07948	-0.07393	-0.09331	-0.09597	-0.13616	-0.13899	-0.15686	-0.15705	-0.15267	-0.16584
672.255	-0.07762	-0.07313	-0.09475	-0.09888	-0.13316	-0.14081	-0.15601	-0.15696	-0.15494	-0.16636
672.711	-0.07081	-0.07053	-0.09037	-0.0962	-0.13101	-0.13856	-0.15539	-0.15269	-0.1484	-0.16383
673.168	-0.06759	-0.06523	-0.08583	-0.09519	-0.13262	-0.135	-0.15338	-0.15285	-0.14896	-0.16327
673.624	-0.06184	-0.06119	-0.08451	-0.09034	-0.12668	-0.13538	-0.14926	-0.14704	-0.1491	-0.1597
674.08	-0.05903	-0.05423	-0.08487	-0.08865	-0.1299	-0.1331	-0.14848	-0.15247	-0.14692	-0.15929
674.536	-0.05326	-0.04961	-0.07587	-0.08432	-0.12335	-0.12908	-0.14965	-0.14397	-0.1406	-0.15534
674.992	-0.04853	-0.05261	-0.0792	-0.08504	-0.12176	-0.1262	-0.145	-0.14076	-0.14084	-0.14887
675.448	-0.0414	-0.04528	-0.06946	-0.08192	-0.11891	-0.12346	-0.14502	-0.14135	-0.13807	-0.14648
675.905	-0.04048	-0.04157	-0.07126	-0.07952	-0.11249	-0.12237	-0.13373	-0.1414	-0.13272	-0.14344
676.361	-0.03954	-0.03702	-0.06921	-0.07532	-0.11452	-0.11851	-0.13768	-0.13601	-0.1346	-0.14147
676.817	-0.03519	-0.03032	-0.06354	-0.07343	-0.10766	-0.11809	-0.1331	-0.1356	-0.12757	-0.13696
677.273	-0.0349	-0.0307	-0.06299	-0.06713	-0.10459	-0.11359	-0.12955	-0.13509	-0.12693	-0.13458
677.73	-0.02993	-0.02453	-0.05801	-0.06561	-0.10632	-0.1108	-0.12692	-0.12619	-0.12111	-0.12653
678.186	-0.03182	-0.02939	-0.05846	-0.06392	-0.10438	-0.11133	-0.11996	-0.12405	-0.11882	-0.12632
678.642	-0.02919	-0.02491	-0.05146	-0.06235	-0.10136	-0.1053	-0.1223	-0.11661	-0.11212	-0.12256
679.098	-0.02899	-0.01992	-0.04906	-0.06064	-0.09712	-0.10579	-0.11714	-0.12052	-0.10885	-0.11825
679.554	-0.02967	-0.02112	-0.04625	-0.05709	-0.09372	-0.0994	-0.11301	-0.11631	-0.10795	-0.11345
680.01	-0.03281	-0.02111	-0.05098	-0.05658	-0.09195	-0.09914	-0.11258	-0.11836	-0.10628	-0.11032
680.467	-0.02936	-0.02328	-0.04539	-0.05359	-0.09144	-0.0991	-0.10981	-0.10866	-0.10302	-0.10578
680.923	-0.03087	-0.0226	-0.04136	-0.05267	-0.08785	-0.09075	-0.10252	-0.10882	-0.10071	-0.10805
681.379	-0.03055	-0.02387	-0.04239	-0.0535	-0.08562	-0.08968	-0.09986	-0.10407	-0.09706	-0.10192
681.835	-0.03559	-0.02595	-0.04132	-0.05144	-0.08699	-0.09377	-0.10293	-0.10489	-0.09774	-0.10075
682.292	-0.03675	-0.02113	-0.04426	-0.05028	-0.08185	-0.09593	-0.09832	-0.10599	-0.09473	-0.09874
682.748	-0.03911	-0.02961	-0.04473	-0.0494	-0.08161	-0.08665	-0.09876	-0.10134	-0.09037	-0.09613
683.204	-0.04486	-0.02863	-0.0423	-0.04788	-0.08259	-0.09023	-0.0965	-0.09729	-0.08858	-0.09061
683.66	-0.04578	-0.03396	-0.04476	-0.05174	-0.08259	-0.08919	-0.09442	-0.0968	-0.08683	-0.09295
684.116	-0.05272	-0.03698	-0.04558	-0.05037	-0.07992	-0.08788	-0.09328	-0.09707	-0.08338	-0.08572
684.572	-0.05603	-0.03618	-0.0478	-0.04779	-0.08198	-0.08211	-0.09085	-0.08987	-0.08786	-0.08587
685.029	-0.0613	-0.04307	-0.05203	-0.05174	-0.08769	-0.08867	-0.09568	-0.09849	-0.08337	-0.08787
685.485	-0.06606	-0.04547	-0.05317	-0.05335	-0.08124	-0.08445	-0.09185	-0.09741	-0.08758	-0.08694
685.941	-0.0701	-0.04982	-0.05219	-0.05593	-0.08702	-0.09161	-0.09461	-0.09675	-0.08876	-0.08592
686.397	-0.07716	-0.05676	-0.05734	-0.05626	-0.08398	-0.08852	-0.09774	-0.09924	-0.08894	-0.08626
686.854	-0.08298	-0.05521	-0.06047	-0.06085	-0.08588	-0.08632	-0.0971	-0.09734	-0.08694	-0.08908
687.31	-0.0853	-0.06232	-0.06067	-0.06219	-0.08752	-0.08819	-0.09534	-0.09579	-0.09023	-0.09082
687.766	-0.08859	-0.07197	-0.06505	-0.06745	-0.0901	-0.08898	-0.09663	-0.10368	-0.09539	-0.09177
688.222	-0.09394	-0.07523	-0.0709	-0.06586	-0.09068	-0.09032	-0.10038	-0.10543	-0.09795	-0.09082
688.678	-0.09678	-0.0764	-0.07196	-0.07018	-0.09523	-0.09422	-0.10174	-0.10491	-0.09486	-0.09768
689.135	-0.10209	-0.07981	-0.07679	-0.07143	-0.09632	-0.09393	-0.10294	-0.09803	-0.09356	-0.09357
689.591	-0.10872	-0.08552	-0.08014	-0.07323	-0.10086	-0.09868	-0.10341	-0.10902	-0.10042	-0.09972
690.047	-0.10908	-0.09038	-0.08765	-0.07846	-0.10047	-0.1025	-0.11089	-0.10933	-0.09938	-0.0996
690.503	-0.11688	-0.09854	-0.08853	-0.08237	-0.10478	-0.1031	-0.11331	-0.11299	-0.10943	-0.10374
690.959	-0.11822	-0.1028	-0.09143	-0.08553	-0.10928	-0.10413	-0.11614	-0.11121	-0.11007	-0.10773
691.415	-0.12273	-0.10452	-0.09609	-0.09075	-0.11396	-0.11051	-0.11323	-0.11507	-0.11232	-0.11001
691.872	-0.12359	-0.1121	-0.09765	-0.09292	-0.11335	-0.11419	-0.11599	-0.12343	-0.11322	-0.11411
692.328	-0.12877	-0.11684	-0.10472	-0.10076	-0.11685	-0.11675	-0.11871	-0.12801	-0.11645	-0.11718
692.784	-0.12827	-0.11928	-0.10759	-0.10289	-0.12052	-0.11738	-0.12474	-0.12634	-0.12152	-0.12168
693.24	-0.1358	-0.12115	-0.10971	-0.10482	-0.12212	-0.12288	-0.12272	-0.12727	-0.12441	-0.12603
693.697	-0.13888	-0.12146	-0.11422	-0.10868	-0.12684	-0.12327	-0.13039	-0.13589	-0.13357	-0.12962
694.153	-0.14259	-0.12973	-0.11545	-0.11275	-0.1305	-0.13183	-0.13432	-0.13887	-0.13201	-0.13559
694.609	-0.14583	-0.12951	-0.11905	-0.11489	-0.13341	-0.13838	-0.13676	-0.14448	-0.1395	-0.13479
695.065	-0.15026	-0.13653	-0.1249	-0.11973	-0.13661	-0.13509	-0.13973	-0.14551	-0.14268	-0.1442
695.521	-0.15286	-0.13834	-0.13042	-0.12201	-0.14034	-0.1394	-0.14265	-0.14993	-0.14724	-0.14676
695.977	-0.15265	-0.1366	-0.12954	-0.12469	-0.14113	-0.14408	-0.14541	-0.1529	-0.14687	-0.14856
696.434	-0.15287	-0.14024	-0.13086	-0.1306	-0.14151	-0.14859	-0.14696	-0.15228	-0.14868	-0.15358
696.89	-0.15596	-0.13957	-0.13294	-0.129	-0.14708	-0.14826	-0.14859	-0.1563	-0.15463	-0.15534
697.346	-0.15456	-0.14046	-0.13339	-0.13215	-0.14967	-0.15129	-0.15002	-0.15631	-0.15714	-0.15599
697.802	-0.15031	-0.13944	-0.13505	-0.13176	-0.14684	-0.1515	-0.14801	-0.15496	-0.15523	-0.15543
698.259	-0.14508	-0.13728	-0.13376	-0.13126	-0.14092	-0.14587	-0.14407	-0.15187	-0.15013	-0.15544
698.715	-0.1459	-0.13587	-0.13353	-0.12841	-0.1428	-0.14628	-0.14723	-0.15748	-0.15423	-0.15629
699.171	-0.14468	-0.13557	-0.13244	-0.13084	-0.14265	-0.1462	-0.14871	-0.15502	-0.15602	-0.15537
699.627	-0.14596	-0.13751	-0.13447	-0.13258	-0.14684	-0.14861	-0.14838	-0.15778	-0.15672	-0.16044
700.083	-0.14328	-0.13796	-0.1384	-0.13617	-0.14522	-0.15258	-0.15124	-0.16032	-0.16062	-0.163
700.539	-0.14684	-0.13915	-0.14067	-0.13796	-0.1493	-0.15382	-0.15105	-0.163	-0.16055	-0.16285
700.996	-0.14424	-0.13917	-0.14169	-0.14201	-0.14865	-0.15431	-0.15045	-0.16424	-0.16534	-0.16741
701.452	-0.14583	-0.14084	-0.14317	-0.13825	-0.15033	-0.15888	-0.15766	-0.16822	-0.16735	-0.16701
701.908	-0.14933	-0.14473	-0.14755	-0.14681	-0.15456	-0.16194	-0.16117	-0.17359	-0.17515	-0.17333
702.364	-0.1547	-0.14985	-0.15411	-0.1511	-0.16177	-0.16821	-0.16549	-0.17947	-0.17893	-0.18318
702.821	-0.1587	-0.15448	-0.16278	-0.15591	-0.16986	-0.178	-0.17051	-0.18687	-0.18841	-0.19388
703.277	-0.16267	-0.16077	-0.16965	-0.16282	-0.17285	-0.18103	-0.17794	-0.194	-0.1957	-0.19838
703.733	-0.16622	-0.16791	-0.17314	-0.16859	-0.18415	-0.19059	-0.18619	-0.1976	-0.20607	-0.20763
704.189	-0.16868	-0.16662	-0.17614	-0.1709	-0.1828	-0.19397	-0.18595	-0.20491	-0.20627	-0.20911
704.645	-0.16636	-0.17168	-0.17985	-0.1751	-0.18982	-0.19703	-0.1932	-0.20901	-0.21002	-0.21117
705.101	-0.171	-0.17103	-0.17772	-0.17625	-0.18986	-0.19855	-0.19327	-0.20886	-0.21474	-0.21347
705.558	-0.16859	-0.17356	-0.17978	-0.17578	-0.19066	-0.1963	-0.19306	-0.21114	-0.21579	-0.21661
706.014	-0.17064	-0.17669	-0.1845	-0.18114	-0.19298	-0.19626	-0.19334	-0.20968	-0.21996	-0.22179
706.47	-0.17229	-0.16938	-0.18258	-0.18121	-0.1962	-0.20831	-0.19452	-0.21592	-0.2165	-0.22413
706.926	-0.17029	-0.17376	-0.18807	-0.17991	-0.19818	-0.20206	-0.20144	-0.2144	-0.2194	-0.22692
707.383	-0.17529	-0.17909	-0.19039	-0.18419	-0.20064	-0.20663	-0.20237	-0.21801	-0.2249	-0.23012
707.839	-0.17634	-0.17866	-0.18646	-0.18973	-0.20512	-0.20543	-0.20615	-0.21805	-0.22071	-0.23068
708.295	-0.17577	-0.17944	-0.19287	-0.185	-0.20494	-0.20964	-0.20616	-0.21971	-0.22665	-0.23267
708.751	-0.17741	-0.18256	-0.19377	-0.18621	-0.20752	-0.21132	-0.2109	-0.22201	-0.22934	-0.23224
709.207	-0.18147	-0.18633	-0.18921	-0.1914	-0.21032	-0.21255	-0.22011	-0.22696	-0.2334	-0.24103
709.663	-0.17933	-0.18663	-0.19898	-0.19433	-0.21193	-0.21548	-0.22128	-0.23619	-0.23172	-0.24315
710.12	-0.18403	-0.1881	-0.20312	-0.19785	-0.21502	-0.22123	-0.22428	-0.23728	-0.24245	-0.24478
710.576	-0.18724	-0.19177	-0.20221	-0.19928	-0.21791	-0.2187	-0.2253	-0.23646	-0.24655	-0.25084
711.032	-0.19315	-0.19765	-0.20687	-0.2009	-0.22372	-0.22228	-0.2287	-0.24501	-0.24474	-0.25476
711.488	-0.18946	-0.19961	-0.2023	-0.19996	-0.21899	-0.22332	-0.22366	-0.23602	-0.247	-0.25646
711.944	-0.19194	-0.19583	-0.20911	-0.20504	-0.21921	-0.2194	-0.22903	-0.23729	-0.24524	-0.25282
712.401	-0.19383	-0.19838	-0.21224	-0.21191	-0.22552	-0.2275	-0.23206	-0.24907	-0.25042	-0.26389
712.857	-0.20493	-0.2117	-0.21485	-0.21303	-0.23024	-0.23675	-0.24082	-0.25388	-0.25987	-0.26832
713.313	-0.19723	-0.20844	-0.21692	-0.21272	-0.23153	-0.2357	-0.2387	-0.25933	-0.2611	-0.26905
713.769	-0.20035	-0.20965	-0.21956	-0.21811	-0.23515	-0.23626	-0.24124	-0.25344	-0.26008	-0.2702
714.226	-0.20093	-0.21166	-0.22035	-0.2148	-0.23433	-0.24258	-0.24763	-0.25595	-0.26675	-0.26926
714.682	-0.20827	-0.21705	-0.2288	-0.22032	-0.23709	-0.23987	-0.25437	-0.26306	-0.26757	-0.27874
715.138	-0.2041	-0.21345	-0.22582	-0.22014	-0.23251	-0.24504	-0.23999	-0.26379	-0.26935	-0.2778
715.594	-0.20242	-0.21785	-0.23011	-0.22752	-0.23615	-0.24044	-0.25113	-0.26936	-0.26602	-0.27906
716.05	-0.2023	-0.21464	-0.22369	-0.22132	-0.22712	-0.23527	-0.24301	-0.25721	-0.27014	-0.27689
716.506	-0.20041	-0.21458	-0.22233	-0.21946	-0.23055	-0.23868	-0.24357	-0.25842	-0.26907	-0.27235
716.963	-0.19715	-0.216	-0.22544	-0.22378	-0.23023	-0.23589	-0.2466	-0.25992	-0.26855	-0.26381
717.419	-0.20034	-0.21164	-0.22458	-0.22053	-0.22335	-0.23443	-0.23825	-0.26486	-0.26281	-0.27165
717.875	-0.19104	-0.2101	-0.21626	-0.21885	-0.22286	-0.22777	-0.24257	-0.25392	-0.26752	-0.26479
718.331	-0.18663	-0.21132	-0.21877	-0.21663	-0.22595	-0.22849	-0.23126	-0.2488	-0.2593	-0.26781
718.788	-0.18438	-0.20543	-0.20503	-0.2121	-0.224	-0.22012	-0.23285	-0.24303	-0.25944	-0.24983
719.244	-0.17549	-0.20279	-0.20952	-0.20492	-0.21649	-0.22179	-0.22447	-0.24063	-0.25144	-0.25498
719.7	-0.17943	-0.20085	-0.20569	-0.21481	-0.21578	-0.22319	-0.21791	-0.23813	-0.24937	-0.25223

## Sheet: Figure 5d
0 fs	200 fs	500 fs	1010 fs	2000 fs	5060 fs	10100 fs	20000 fs	48800 fs	101600 fs	207200 fs	495200 fs
440.081	-0.09804	-0.14371	-0.16883	-0.17858	-0.18762	-0.1776	-0.15159	-0.20611	-0.16779	-0.13411	-0.11476
440.538	-0.16584	-0.19714	-0.23298	-0.2911	-0.29543	-0.30085	-0.30805	-0.29598	-0.25952	-0.23463	-0.11838
440.994	0.000504359	0.01097	-0.0215	-0.0249	-0.04059	-0.02423	-0.00282	-0.0017	0.01083	-0.01	0.02018
441.45	-0.12307	-0.15767	-0.17287	-0.17207	-0.18242	-0.18105	-0.18699	-0.18485	-0.19896	-0.16891	-0.05479
441.906	-0.08959	-0.05667	-0.03776	-0.00848	0.00338	0.04669	0.0857	0.03733	-0.01196	-0.02591	-0.07864
442.362	-0.02172	-0.02358	-0.04053	0.00246	-0.0038	0.02189	0.04737	-0.0058	-0.02493	0.0105	-0.03391
442.818	-0.02435	-0.03301	-0.01557	0.02066	0.0264	0.0304	0.0436	0.01805	0.00374	-0.02321	-0.04046
443.275	-0.01887	-0.00812	-0.00924	-0.01063	-0.02378	0.00316	-0.00856	-0.00983	-0.01129	-0.01631	-0.046
443.731	-0.01012	-0.05653	-0.04107	-0.03444	-0.05495	-0.02018	-0.05034	-0.05855	-0.02773	-0.03829	-0.02821
444.187	0.01975	0.027	0.02441	0.05228	0.06399	0.06879	0.085	0.06545	0.04666	0.06172	-0.04121
444.643	0.02681	0.03678	0.06421	0.05581	0.05315	0.04828	0.06104	0.04364	0.05048	0.03253	-0.00256
445.099	0.01177	0.0239	0.03009	0.03988	0.03374	0.04336	0.03499	0.04563	0.0158	0.02912	-0.01108
445.556	0.02244	-0.00011228	-0.00659	-0.00562	-0.03397	-0.0498	-0.04208	-0.03158	-0.01449	-0.01382	0.02114
446.012	0.03056	0.04242	0.0218	0.02751	0.01192	0.0188	0.05225	0.04351	0.04267	0.02218	-0.0074
446.468	0.01952	0.00729	0.00961	0.02046	0.0094	0.00796	0.02612	-0.01353	0.01128	0.02878	0.03429
446.924	0.04643	0.00863	0.0147	0.05061	0.05476	0.04999	0.08066	0.04214	0.01619	0.01448	-0.03258
447.38	0.02961	0.01977	0.03004	0.06548	0.06592	0.06842	0.09267	0.05723	0.03281	0.04057	-0.05538
447.837	0.02492	0.02748	0.0374	0.05659	0.06226	0.06367	0.06999	0.0618	0.05279	0.03511	-0.03198
448.293	0.05864	0.031	0.02433	0.03078	0.03667	0.02007	0.03732	0.05254	0.03758	0.03303	0.00379
448.749	0.06088	0.02474	0.02205	0.03798	0.05998	0.05515	0.07439	0.02837	0.02841	0.0251	0.02165
449.205	0.06087	0.01811	0.01811	0.02778	0.02398	0.01841	0.02721	0.0228	0.02369	0.01545	0.02023
449.661	0.05586	0.01554	0.02278	0.01903	0.04133	0.04844	0.02202	0.02628	0.01955	0.04373	-0.00159
450.118	0.05141	0.01775	0.03581	0.03079	0.02157	0.01885	-0.00597	0.01882	0.000881519	0.02068	0.00976
450.574	0.05537	0.02382	0.0128	0.02377	0.01026	0.03378	0.03571	0.01878	0.01725	0.01328	0.01895
451.03	0.05744	0.0261	0.0138	0.01433	0.0225	0.02851	0.01782	0.02389	0.00461	0.00995	0.00828
451.486	0.05829	0.02811	0.03232	0.04166	0.04048	0.03027	0.03517	0.0301	0.02477	-0.003	0.00927
451.942	0.05945	0.0303	0.03622	0.0311	0.04645	0.02661	0.03461	0.03486	0.03441	0.01341	0.00937
452.399	0.05801	0.02942	0.02747	0.02472	0.02421	0.03227	0.02242	0.00701	0.01707	0.00161	0.02799
452.855	0.05923	0.02362	0.02908	0.04102	0.03352	0.0169	0.02373	0.01825	0.01929	0.01381	0.01401
453.311	0.08503	0.03782	0.01792	0.02055	0.02917	0.02511	0.03249	0.02045	0.01027	0.00944	0.000312708
453.767	0.06156	0.01232	0.03317	0.02704	0.02542	0.0292	0.01921	0.02332	0.01495	-0.000712547	0.000925137
454.224	0.07867	0.03185	0.02537	0.02893	0.02209	0.02066	0.01113	0.01207	0.0171	0.00961	0.01015
454.68	0.08499	0.04454	0.0413	0.03605	0.03623	0.0307	0.03798	0.04244	0.01759	0.02064	-0.00276
455.136	0.083	0.03912	0.04133	0.0491	0.02882	0.03635	0.03415	0.04008	0.03584	0.02704	0.01909
455.592	0.08969	0.03795	0.03771	0.03205	0.01666	0.01876	0.0223	0.02614	0.00645	-0.00262	0.0134
456.048	0.10331	0.03901	0.04801	0.04422	0.03166	0.02241	0.04101	0.04332	0.01695	0.02758	0.005
456.505	0.11323	0.0502	0.0422	0.04777	0.02976	0.05077	0.04374	0.02845	0.03453	0.02884	0.01171
456.961	0.11414	0.03655	0.03308	0.03013	0.0269	0.02724	-0.00117	0.01197	0.01781	0.01306	0.00654
457.417	0.1198	0.04778	0.04223	0.03218	0.02789	0.02323	0.01614	0.01714	0.01176	0.01077	-6.56482e-05
457.873	0.11818	0.03855	0.03721	0.03398	0.01773	0.02907	0.02164	0.01921	0.01652	0.01142	0.0151
458.329	0.13438	0.05619	0.03704	0.03818	0.03377	0.03057	0.01899	0.03289	0.01575	0.02813	0.00811
458.786	0.13254	0.04314	0.04668	0.02969	0.0206	0.01375	0.00718	0.01171	0.01365	0.01619	0.00446
459.242	0.14528	0.05547	0.04477	0.04029	0.02329	0.02823	0.0146	0.03168	0.01761	0.02954	0.00848
459.698	0.16273	0.05479	0.04431	0.04296	0.01929	0.01918	0.02759	0.00859	0.02179	0.01715	0.00735
460.154	0.16177	0.06033	0.04983	0.04085	0.02302	0.02113	0.01354	0.02303	0.01969	0.01417	0.01197
460.61	0.17328	0.06217	0.05239	0.04356	0.03069	0.02927	0.02243	0.02709	0.02276	0.02037	0.0199
461.067	0.17945	0.06687	0.05658	0.04275	0.03391	0.02712	0.02574	0.02526	0.02388	0.02298	0.02457
461.523	0.18419	0.07019	0.05714	0.04989	0.03545	0.02531	0.01614	0.0207	0.01633	0.01511	0.01079
461.979	0.18809	0.07755	0.05798	0.04596	0.02719	0.02386	0.02476	0.02251	0.02621	0.01666	0.01822
462.435	0.19481	0.07144	0.05582	0.04248	0.02904	0.02862	0.02953	0.02488	0.02291	0.02308	0.02395
462.891	0.20856	0.07471	0.0615	0.04429	0.02276	0.02508	0.00998	0.01809	0.01214	0.01335	0.01822
463.348	0.19633	0.07324	0.05377	0.03873	0.02057	0.00721	0.01473	0.00871	0.01235	0.0211	0.013
463.804	0.20211	0.07381	0.05534	0.03975	0.029	0.01646	0.0073	0.01935	0.01717	0.01668	0.01727
464.26	0.20491	0.08241	0.06005	0.04612	0.0256	0.01777	0.02713	0.02165	0.02395	0.01712	0.01652
464.716	0.21082	0.08185	0.06567	0.04358	0.0252	0.01771	0.02409	0.02461	0.02123	0.02075	0.02127
465.172	0.23461	0.08802	0.06489	0.04762	0.029	0.01993	0.03149	0.03055	0.02323	0.0293	0.028
465.628	0.23665	0.08318	0.06762	0.04561	0.02968	0.01873	0.01975	0.02591	0.01055	0.02595	0.01688
466.085	0.22763	0.08857	0.0561	0.04416	0.0274	0.01476	0.01974	0.01766	0.01521	0.01518	0.02305
466.541	0.22481	0.08039	0.06397	0.04212	0.01852	0.01189	0.01246	0.01339	0.00924	0.0243	0.0207
466.997	0.22464	0.09219	0.06188	0.03813	0.02488	0.01493	0.01709	0.01503	0.01263	0.02235	0.0236
467.453	0.21586	0.08341	0.05526	0.04166	0.02334	0.01384	0.0162	0.01679	0.01263	0.02801	0.02318
467.909	0.21513	0.08426	0.05247	0.03799	0.02285	0.00718	0.01399	0.01063	0.00689	0.0249	0.03186
468.366	0.19845	0.07663	0.05117	0.02875	0.01233	0.00339	0.01226	-0.000443117	0.000668221	0.01098	0.01954
468.822	0.1856	0.07398	0.04445	0.03767	0.02065	0.00533	0.0189	0.00111	0.01195	0.01873	0.02157
469.278	0.18822	0.07293	0.04061	0.0369	0.01994	0.00672	0.0174	0.00272	0.01518	0.02031	0.02563
469.734	0.1805	0.06036	0.04106	0.03073	0.01416	0.00508	0.01609	-0.00315	0.00774	0.0175	0.01778
470.19	0.16671	0.05703	0.03473	0.03022	0.01482	0.00465	0.01894	0.0049	0.01036	0.02274	0.02052
470.647	0.15244	0.05154	0.03144	0.02667	0.01094	0.00107	0.01002	-0.000857039	0.00719	0.02407	0.01793
471.103	0.14187	0.04085	0.02662	0.02611	0.01177	-0.000749354	0.00706	-0.00164	0.00446	0.02121	0.0177
471.559	0.12545	0.03551	0.02285	0.02401	0.00985	-0.00226	0.01258	-0.00156	0.01035	0.01843	0.0213
472.015	0.10214	0.02805	0.01275	0.01293	0.00243	-0.00478	0.00968	-0.01144	-0.00237	0.01986	0.02221
472.471	0.09137	0.02117	0.0122	0.01134	0.00297	-0.00255	0.00803	-0.00815	0.00628	0.0171	0.01946
472.928	0.07192	0.01219	0.00712	0.01356	0.00541	-0.00236	0.01589	-0.00494	0.0053	0.02282	0.0203
473.384	0.04833	-0.00255	-0.00488	0.00484	-0.00225	-0.002	0.0107	-0.01001	0.00386	0.01188	0.02108
473.84	0.02582	0.000308222	-0.01074	0.00329	0.000612796	-0.00169	0.01237	-0.00797	-0.00248	0.0157	0.0175
474.296	0.00528	-0.0143	-0.01475	-0.0017	-0.00366	-0.00743	0.00924	-0.00771	0.00084462	0.012	0.01957
474.752	-0.0171	-0.02009	-0.02038	-0.00584	-0.00431	-0.00589	0.00289	-0.01025	-0.00414	0.01075	0.02527
475.209	-0.02888	-0.03107	-0.02844	-0.00995	-0.00811	-0.0092	0.0081	-0.01095	-0.000681202	0.00934	0.02003
475.665	-0.05179	-0.03825	-0.0318	-0.01177	-0.00694	-0.00978	0.00899	-0.00737	-0.00228	0.01218	0.01869
476.121	-0.07327	-0.04835	-0.03958	-0.01695	-0.01049	-0.00997	0.00674	-0.01125	-0.00284	0.01093	0.01914
476.577	-0.09296	-0.05301	-0.04098	-0.01968	-0.00967	-0.01505	0.00383	-0.01517	-0.00766	0.00763	0.01298
477.034	-0.10873	-0.0604	-0.04528	-0.02149	-0.01395	-0.01649	0.00724	-0.01346	-0.00553	0.01026	0.01833
477.49	-0.12575	-0.06841	-0.05075	-0.02633	-0.01373	-0.01188	0.00417	-0.01458	-0.00343	0.01016	0.01649
477.946	-0.14331	-0.07557	-0.04981	-0.0278	-0.01588	-0.01288	0.00514	-0.01456	-0.00552	0.00668	0.01518
478.402	-0.15692	-0.08229	-0.05478	-0.03087	-0.0164	-0.01408	0.000382565	-0.01161	-0.0053	0.00793	0.01684
478.858	-0.17499	-0.08427	-0.06023	-0.0356	-0.01783	-0.01827	-0.000786189	-0.01341	-0.00205	0.00783	0.01697
479.315	-0.19354	-0.09425	-0.06437	-0.03781	-0.02232	-0.01734	-0.00549	-0.01648	-0.00452	0.00797	0.01376
479.771	-0.2065	-0.09878	-0.06913	-0.04378	-0.02368	-0.01684	-0.00391	-0.01333	-0.00682	0.01119	0.013
480.227	-0.22478	-0.107	-0.07303	-0.04572	-0.02112	-0.02003	-0.000497562	-0.01367	-0.00626	0.00527	0.01084
480.683	-0.23328	-0.11207	-0.07905	-0.04852	-0.02241	-0.02146	-0.00594	-0.01844	-0.00851	0.00347	0.01393
481.139	-0.25065	-0.11584	-0.0782	-0.05094	-0.02848	-0.01947	-0.000942369	-0.01334	-0.00599	0.00624	0.01484
481.596	-0.25856	-0.12168	-0.08657	-0.05122	-0.02927	-0.0188	-0.00401	-0.01734	-0.00904	0.00539	0.01349
482.052	-0.27273	-0.12726	-0.08719	-0.0553	-0.03054	-0.02531	-0.00373	-0.01982	-0.01078	0.00543	0.00999
482.508	-0.28052	-0.13129	-0.09095	-0.05751	-0.02943	-0.02469	-0.00423	-0.01613	-0.00853	0.00365	0.01247
482.964	-0.29025	-0.13581	-0.09564	-0.05797	-0.03114	-0.02686	-0.00762	-0.01767	-0.01156	0.00333	0.01078
483.42	-0.29462	-0.13787	-0.09916	-0.05942	-0.03475	-0.02671	-0.0074	-0.01964	-0.0076	0.00177	0.01502
483.877	-0.30266	-0.14179	-0.10234	-0.06512	-0.0344	-0.02858	-0.00722	-0.02034	-0.01125	0.00211	0.01073
484.333	-0.31015	-0.14541	-0.10305	-0.06345	-0.03521	-0.02869	-0.00949	-0.01937	-0.0109	0.00406	0.00997
484.789	-0.31686	-0.15007	-0.10643	-0.06976	-0.03763	-0.02851	-0.01069	-0.01975	-0.01085	0.00153	0.01099
485.245	-0.32337	-0.15321	-0.10881	-0.06778	-0.03568	-0.02823	-0.00972	-0.01872	-0.01077	0.00173	0.0108
485.701	-0.3286	-0.15499	-0.11056	-0.06948	-0.0407	-0.02947	-0.01238	-0.02156	-0.01242	-0.00037283	0.0103
486.158	-0.33443	-0.15739	-0.1119	-0.07291	-0.04134	-0.02925	-0.01116	-0.01977	-0.01029	0.00189	0.00982
486.614	-0.33918	-0.15686	-0.11516	-0.07303	-0.03951	-0.02888	-0.01095	-0.02069	-0.0103	0.000465565	0.00944
487.07	-0.34692	-0.16104	-0.11639	-0.07421	-0.04158	-0.03192	-0.01241	-0.0188	-0.01211	-2.99789e-05	0.0115
487.526	-0.35203	-0.16448	-0.11828	-0.07571	-0.04247	-0.03215	-0.01292	-0.0197	-0.01166	-0.000856625	0.00914
487.982	-0.35429	-0.16501	-0.11932	-0.07653	-0.0452	-0.03113	-0.01374	-0.0206	-0.01225	0.00103	0.00876
488.438	-0.35856	-0.16586	-0.11986	-0.0777	-0.04255	-0.03064	-0.01436	-0.01881	-0.01193	0.00109	0.01101
488.895	-0.35822	-0.16672	-0.12176	-0.07888	-0.04293	-0.03162	-0.01354	-0.01985	-0.0129	0.000336232	0.00819
489.351	-0.3597	-0.1666	-0.12105	-0.07783	-0.0434	-0.02933	-0.01305	-0.01897	-0.01233	0.000341511	0.00911
489.807	-0.36538	-0.16835	-0.1236	-0.07783	-0.04383	-0.03077	-0.01221	-0.01939	-0.01189	-0.000418558	0.0085
490.263	-0.36503	-0.16846	-0.12494	-0.07745	-0.0437	-0.02892	-0.01257	-0.01863	-0.01024	-0.000315676	0.00844
490.719	-0.36577	-0.16848	-0.12359	-0.0787	-0.04205	-0.02971	-0.0111	-0.0168	-0.00978	0.00216	0.00979
491.176	-0.36711	-0.16902	-0.12468	-0.07722	-0.04205	-0.0286	-0.01145	-0.01707	-0.00942	-0.000174862	0.00958
491.632	-0.36719	-0.16863	-0.12442	-0.07646	-0.04141	-0.02667	-0.01104	-0.0161	-0.01014	0.000985796	0.0103
492.088	-0.36565	-0.16747	-0.12245	-0.07498	-0.04023	-0.02657	-0.01021	-0.0157	-0.00805	0.00312	0.00871
492.544	-0.3659	-0.16773	-0.1216	-0.07512	-0.04136	-0.02578	-0.00931	-0.01422	-0.00858	0.00193	0.01084
493	-0.36463	-0.16615	-0.12013	-0.07372	-0.03937	-0.02419	-0.00825	-0.01352	-0.00814	0.00224	0.01133
493.457	-0.36139	-0.16344	-0.11846	-0.07235	-0.03857	-0.02314	-0.00669	-0.01278	-0.00719	0.00226	0.01315
493.913	-0.35936	-0.16299	-0.11669	-0.06989	-0.03792	-0.02159	-0.00591	-0.01229	-0.00542	0.00359	0.01294
494.369	-0.35582	-0.16129	-0.11598	-0.07114	-0.03673	-0.0221	-0.00624	-0.01221	-0.00619	0.00347	0.01281
494.825	-0.35343	-0.15959	-0.11324	-0.06813	-0.03475	-0.01915	-0.00494	-0.0096	-0.00531	0.00643	0.01389
495.281	-0.34891	-0.15682	-0.11014	-0.06494	-0.03291	-0.01876	-0.00386	-0.01062	-0.00379	0.00582	0.01314
495.738	-0.34489	-0.15474	-0.10989	-0.06446	-0.03196	-0.01744	-0.0029	-0.00826	-0.00364	0.00481	0.01431
496.194	-0.34113	-0.15132	-0.10734	-0.06139	-0.03114	-0.0168	-0.00238	-0.00901	-0.00292	0.00554	0.01337
496.65	-0.33753	-0.15001	-0.10512	-0.06063	-0.02995	-0.01558	-0.00114	-0.00677	-0.00109	0.0068	0.015
497.106	-0.33409	-0.1461	-0.10189	-0.05778	-0.02762	-0.01462	-0.00073564	-0.00629	-0.0012	0.00777	0.01508
497.562	-0.3313	-0.14529	-0.10096	-0.05661	-0.02692	-0.01334	0.000174994	-0.00615	-0.00117	0.00634	0.0154
498.019	-0.32726	-0.14214	-0.09823	-0.05583	-0.02672	-0.01288	0.000933017	-0.00599	-0.000719608	0.008	0.01559
498.475	-0.32354	-0.14079	-0.0957	-0.05436	-0.02538	-0.01108	0.00083129	-0.00513	-0.000345483	0.00633	0.01534
498.931	-0.3203	-0.13842	-0.09421	-0.05294	-0.02424	-0.01102	0.00149	-0.00372	-0.000773729	0.00728	0.01437
499.387	-0.31766	-0.13592	-0.09254	-0.05184	-0.02416	-0.01084	0.00313	-0.00463	-0.00223	0.00681	0.01569
499.844	-0.31347	-0.13409	-0.09045	-0.05102	-0.02345	-0.00997	0.00109	-0.00488	0.000380541	0.00653	0.01481
500.3	-0.31056	-0.13233	-0.08976	-0.04967	-0.02337	-0.01026	0.00186	-0.00563	-0.00209	0.00643	0.01347
500.756	-0.3058	-0.13076	-0.0878	-0.04989	-0.02325	-0.01014	0.00147	-0.0057	-0.00125	0.00516	0.01354
501.212	-0.30285	-0.12896	-0.08697	-0.04838	-0.02209	-0.01024	0.00072	-0.00469	-0.00261	0.00588	0.01225
501.668	-0.2989	-0.12709	-0.08452	-0.04788	-0.02315	-0.00982	0.00111	-0.00506	-0.00293	0.0044	0.012
502.125	-0.29492	-0.12513	-0.08396	-0.04615	-0.02347	-0.00997	0.000112103	-0.00605	-0.00444	0.00294	0.01125
502.581	-0.29101	-0.12293	-0.08301	-0.04676	-0.02405	-0.01144	0.00012011	-0.00638	-0.0049	0.00254	0.00995
503.037	-0.28784	-0.12228	-0.08273	-0.0464	-0.02311	-0.01054	-0.000883752	-0.00817	-0.00543	0.0024	0.00906
503.493	-0.28607	-0.12137	-0.08282	-0.04621	-0.02341	-0.01084	-0.00161	-0.00797	-0.0061	0.00103	0.00954
503.949	-0.28075	-0.12093	-0.08077	-0.04595	-0.02373	-0.01161	-0.00163	-0.00801	-0.00558	0.000454243	0.00883
504.406	-0.27766	-0.11804	-0.08015	-0.04736	-0.02458	-0.01227	-0.00483	-0.01054	-0.00717	-0.00097963	0.00694
504.862	-0.27524	-0.11753	-0.08056	-0.04725	-0.02474	-0.01281	-0.00363	-0.01043	-0.00823	-0.00139	0.00652
505.318	-0.27176	-0.11614	-0.07837	-0.04681	-0.02583	-0.01339	-0.00514	-0.0113	-0.00978	-0.00229	0.00554
505.774	-0.26938	-0.1154	-0.07822	-0.04692	-0.02669	-0.01517	-0.00621	-0.01151	-0.01098	-0.00298	0.00534
506.23	-0.26728	-0.11459	-0.07831	-0.04816	-0.02728	-0.01599	-0.00755	-0.01267	-0.01126	-0.00435	0.00441
506.687	-0.26493	-0.11319	-0.07719	-0.04871	-0.02841	-0.01688	-0.00792	-0.01384	-0.01174	-0.00402	0.00425
507.143	-0.26331	-0.11254	-0.07822	-0.0495	-0.02943	-0.0177	-0.00898	-0.01404	-0.0118	-0.0059	0.00345
507.599	-0.25987	-0.11292	-0.07796	-0.05033	-0.03096	-0.01828	-0.01084	-0.01423	-0.0116	-0.00612	0.0033
508.055	-0.25979	-0.11244	-0.07897	-0.05216	-0.03232	-0.02015	-0.01193	-0.0158	-0.01436	-0.00733	0.00126
508.511	-0.25816	-0.11278	-0.0786	-0.05177	-0.03315	-0.02015	-0.0139	-0.0167	-0.01426	-0.00746	0.000530439
508.967	-0.25809	-0.11454	-0.08034	-0.05398	-0.0342	-0.02242	-0.0155	-0.01751	-0.01557	-0.0095	7.43827e-05
509.424	-0.2566	-0.11404	-0.08042	-0.05448	-0.03579	-0.02303	-0.01613	-0.01745	-0.01623	-0.0086	-0.0011
509.88	-0.25646	-0.1154	-0.08123	-0.05614	-0.0364	-0.024	-0.01726	-0.01977	-0.01663	-0.00984	-0.000735961
510.336	-0.25528	-0.11633	-0.08342	-0.05744	-0.03896	-0.02639	-0.01935	-0.02007	-0.0181	-0.01066	-0.00219
510.792	-0.25315	-0.11806	-0.0844	-0.05871	-0.04052	-0.02769	-0.01991	-0.02135	-0.01959	-0.01156	-0.0031
511.248	-0.25197	-0.11691	-0.08551	-0.05969	-0.0414	-0.02889	-0.0209	-0.02294	-0.01857	-0.01287	-0.00417
511.705	-0.25043	-0.1182	-0.08582	-0.06167	-0.04243	-0.02962	-0.02214	-0.02296	-0.02075	-0.01411	-0.00466
512.161	-0.24806	-0.11929	-0.08618	-0.06269	-0.04293	-0.03103	-0.02302	-0.02298	-0.0209	-0.01372	-0.00542
512.617	-0.24531	-0.11918	-0.087	-0.06316	-0.0442	-0.03188	-0.02474	-0.02331	-0.021	-0.01446	-0.00479
513.073	-0.24129	-0.11839	-0.08723	-0.06311	-0.04523	-0.03197	-0.02439	-0.02426	-0.02136	-0.01472	-0.00569
513.529	-0.23688	-0.11662	-0.08639	-0.06367	-0.04541	-0.03285	-0.02522	-0.02382	-0.02175	-0.01537	-0.00703
513.986	-0.23236	-0.1157	-0.08641	-0.0635	-0.04549	-0.03298	-0.02535	-0.02466	-0.02172	-0.01604	-0.0072
514.442	-0.22724	-0.11444	-0.08531	-0.0631	-0.04605	-0.03301	-0.02625	-0.02429	-0.02194	-0.01603	-0.00639
514.898	-0.22144	-0.11258	-0.08394	-0.06294	-0.04673	-0.03323	-0.02579	-0.02478	-0.02079	-0.01596	-0.00661
515.354	-0.2169	-0.11144	-0.0824	-0.06253	-0.04543	-0.03256	-0.02586	-0.0245	-0.02114	-0.01604	-0.00748
515.811	-0.21136	-0.1097	-0.08183	-0.06162	-0.04474	-0.03247	-0.02569	-0.02394	-0.02103	-0.01638	-0.00837
516.267	-0.20692	-0.10688	-0.08068	-0.06106	-0.04436	-0.03174	-0.02566	-0.02408	-0.02128	-0.0164	-0.00843
516.723	-0.20232	-0.10663	-0.07985	-0.05982	-0.04382	-0.03175	-0.02482	-0.02351	-0.02111	-0.01592	-0.0082
517.179	-0.19796	-0.10404	-0.07721	-0.05911	-0.0425	-0.03065	-0.02519	-0.02311	-0.0203	-0.01539	-0.00763
517.635	-0.19325	-0.10228	-0.07578	-0.05761	-0.04222	-0.0297	-0.0244	-0.02343	-0.02027	-0.01543	-0.00818
518.091	-0.18836	-0.0997	-0.07412	-0.05665	-0.04072	-0.02898	-0.02376	-0.02167	-0.01939	-0.01522	-0.00718
518.548	-0.18412	-0.09655	-0.07152	-0.05481	-0.03993	-0.02853	-0.02284	-0.02139	-0.01874	-0.01453	-0.00725
519.004	-0.17977	-0.09432	-0.06978	-0.0532	-0.03789	-0.02615	-0.02162	-0.02003	-0.01927	-0.01443	-0.00737
519.46	-0.17427	-0.09103	-0.06649	-0.05085	-0.03557	-0.02559	-0.02057	-0.0194	-0.01791	-0.01343	-0.00574
519.916	-0.16901	-0.08748	-0.06367	-0.04879	-0.03352	-0.02434	-0.019	-0.01779	-0.01631	-0.012	-0.00589
520.372	-0.16434	-0.08399	-0.06136	-0.04666	-0.0323	-0.02278	-0.01809	-0.01684	-0.01494	-0.01115	-0.00602
520.829	-0.15934	-0.08109	-0.05839	-0.04424	-0.03064	-0.02055	-0.0168	-0.0154	-0.01488	-0.01137	-0.0043
521.285	-0.15428	-0.07826	-0.05558	-0.04121	-0.0279	-0.01906	-0.0157	-0.01434	-0.01345	-0.00989	-0.00358
521.741	-0.14906	-0.07402	-0.0522	-0.03896	-0.02552	-0.01669	-0.014	-0.01261	-0.01197	-0.00836	-0.00215
522.197	-0.14442	-0.07084	-0.04909	-0.03714	-0.0229	-0.01485	-0.0124	-0.01122	-0.0107	-0.00741	-0.00124
522.654	-0.13907	-0.06784	-0.0461	-0.03422	-0.02028	-0.01319	-0.0105	-0.00963	-0.00932	-0.00556	-0.000308195
523.11	-0.13404	-0.06398	-0.04369	-0.0304	-0.01844	-0.01004	-0.00781	-0.00732	-0.00728	-0.00436	0.00172
523.566	-0.12928	-0.06086	-0.03964	-0.02784	-0.01688	-0.00882	-0.00669	-0.00593	-0.00581	-0.00366	0.00329
524.022	-0.12387	-0.05636	-0.03641	-0.02515	-0.01332	-0.00699	-0.00474	-0.00415	-0.00444	-0.00192	0.00452
524.478	-0.11902	-0.05406	-0.03299	-0.02193	-0.01042	-0.00468	-0.00263	-0.00331	-0.00301	0.000205934	0.00634
524.934	-0.11468	-0.05094	-0.03025	-0.01846	-0.00848	-0.00264	-0.000553586	-0.00073554	-0.000520018	0.00202	0.00857
525.391	-0.10983	-0.04769	-0.02756	-0.01634	-0.00589	-7.15989e-06	0.001	0.00119	0.00112	0.00319	0.01064
525.847	-0.10664	-0.04433	-0.02402	-0.01343	-0.00415	0.00227	0.00374	0.00295	0.00241	0.00556	0.01264
526.303	-0.10264	-0.04104	-0.02061	-0.00997	-0.000443538	0.00447	0.00619	0.00444	0.00442	0.0071	0.0151
526.759	-0.09828	-0.03715	-0.01677	-0.00637	0.00266	0.00718	0.00732	0.00731	0.00741	0.00995	0.01728
527.216	-0.0948	-0.03424	-0.01453	-0.00382	0.00518	0.01015	0.0103	0.00854	0.00996	0.01281	0.0192
527.672	-0.09017	-0.0305	-0.01033	-0.000280841	0.00743	0.01216	0.01204	0.01211	0.01212	0.01508	0.02202
528.128	-0.08614	-0.02609	-0.0079	0.00248	0.01038	0.01507	0.01441	0.01417	0.01438	0.01681	0.02475
528.584	-0.08086	-0.02296	-0.00444	0.00537	0.01276	0.01768	0.01775	0.01657	0.01597	0.01943	0.02749
529.04	-0.07587	-0.01937	-9.6002e-05	0.00941	0.01565	0.01963	0.02044	0.01925	0.01857	0.02159	0.03057
529.496	-0.07138	-0.01471	0.0032	0.01193	0.01913	0.02209	0.02232	0.02171	0.01988	0.02389	0.03279
529.953	-0.06643	-0.01036	0.00653	0.01565	0.02084	0.02438	0.02489	0.02429	0.02387	0.02743	0.03519
530.409	-0.06264	-0.00811	0.00955	0.0178	0.02409	0.02639	0.02756	0.02582	0.02623	0.02949	0.03736
530.865	-0.05799	-0.00472	0.01314	0.02102	0.02697	0.02949	0.02886	0.02768	0.02765	0.03142	0.03998
531.321	-0.05474	-0.00227	0.01541	0.02318	0.02898	0.03176	0.03057	0.0303	0.03034	0.03388	0.04341
531.778	-0.05043	0.00141	0.01837	0.02654	0.03049	0.0334	0.03351	0.03195	0.03179	0.0343	0.0453
532.234	-0.04773	0.00331	0.02073	0.02886	0.03284	0.03522	0.03398	0.03441	0.03341	0.0369	0.04644
532.69	-0.044	0.00661	0.02314	0.0307	0.03482	0.03625	0.03699	0.03469	0.03348	0.03709	0.04702
533.146	-0.0431	0.00907	0.025	0.03187	0.03581	0.03797	0.03763	0.03502	0.03425	0.03858	0.04727
533.602	-0.04262	0.01122	0.02725	0.03365	0.03689	0.03747	0.03687	0.03502	0.03374	0.03733	0.04729
534.058	-0.04047	0.01322	0.03022	0.0347	0.03847	0.0382	0.03691	0.03499	0.03293	0.03678	0.04622
534.515	-0.04	0.01438	0.03064	0.03466	0.03857	0.03791	0.03668	0.03402	0.03234	0.03576	0.04542
534.971	-0.03805	0.01605	0.0324	0.03533	0.03731	0.0378	0.03597	0.03158	0.03204	0.0326	0.04292
535.427	-0.03766	0.01774	0.03348	0.03448	0.03772	0.03727	0.03393	0.03085	0.02912	0.03096	0.03965
535.883	-0.03617	0.01872	0.03439	0.03478	0.03737	0.03584	0.03323	0.02833	0.02695	0.02904	0.03736
536.34	-0.03054	0.02188	0.0354	0.03581	0.03608	0.03554	0.03133	0.02699	0.02454	0.02645	0.03273
536.796	-0.03181	0.02229	0.03573	0.03449	0.03526	0.03383	0.02878	0.02496	0.02176	0.02336	0.03068
537.252	-0.03192	0.02107	0.03587	0.03257	0.03415	0.03209	0.02789	0.0219	0.01904	0.01892	0.0262
537.708	-0.02863	0.02261	0.03644	0.03221	0.03241	0.02975	0.02547	0.01981	0.01681	0.01629	0.02251
538.164	-0.02674	0.02468	0.03658	0.0323	0.03252	0.02803	0.02419	0.0183	0.01416	0.01426	0.01914
538.62	-0.02348	0.02314	0.03602	0.03109	0.03175	0.02704	0.02185	0.01582	0.01111	0.01072	0.0159
539.077	-0.02002	0.0246	0.03552	0.03131	0.03029	0.02434	0.02099	0.01328	0.00931	0.0082	0.01264
539.533	-0.01668	0.0248	0.03673	0.03137	0.02876	0.02424	0.01912	0.01242	0.00804	0.00743	0.01045
539.989	-0.01268	0.02554	0.03693	0.03058	0.02875	0.02374	0.01724	0.01138	0.0054	0.00464	0.00795
540.445	-0.0093	0.02585	0.03732	0.03128	0.02849	0.02315	0.01653	0.0095	0.00352	0.00209	0.00617
540.902	-0.00562	0.02849	0.03853	0.03098	0.02851	0.02249	0.01542	0.00854	0.00375	0.00229	0.004
541.358	-0.00228	0.02975	0.03919	0.03214	0.028	0.02159	0.01484	0.00835	0.00251	0.000361429	0.0027
541.814	0.00204	0.03151	0.03986	0.0329	0.02816	0.02142	0.01414	0.0062	0.000547027	-0.000406912	0.00265
542.27	0.00406	0.03299	0.04142	0.03407	0.02813	0.02102	0.01426	0.00579	0.000442527	-0.00124	0.00030869
542.726	0.00712	0.03647	0.04343	0.03519	0.02894	0.02141	0.01379	0.00594	0.000254205	-0.00208	4.07983e-05
543.183	0.01007	0.03774	0.04414	0.03619	0.02809	0.02036	0.01289	0.00556	-0.00127	-0.00223	-0.000619872
543.639	0.01269	0.04046	0.04597	0.03683	0.02839	0.02016	0.0129	0.00517	-0.00139	-0.00318	-0.000309492
544.095	0.01479	0.04308	0.04717	0.03804	0.02866	0.02006	0.01287	0.00523	-0.00177	-0.00298	-0.00205
544.551	0.01875	0.04595	0.04866	0.03941	0.0283	0.01936	0.01263	0.00572	-0.00238	-0.00312	-0.0016
545.007	0.0204	0.04752	0.04997	0.04068	0.02863	0.01919	0.01094	0.00476	-0.00167	-0.00412	-0.00101
545.463	0.02195	0.04964	0.05257	0.04137	0.02912	0.01894	0.01079	0.00435	-0.00106	-0.00263	-0.000807772
545.92	0.02453	0.05128	0.05276	0.04148	0.0278	0.01701	0.01025	0.00396	-0.00163	-0.00487	-0.00105
546.376	0.02825	0.05291	0.0536	0.04148	0.02759	0.01798	0.00968	0.00356	-0.00167	-0.0032	-0.00217
546.832	0.02942	0.05425	0.05338	0.04231	0.02689	0.01627	0.00959	0.0029	-0.00325	-0.00399	-0.000742291
547.288	0.03202	0.05395	0.05416	0.04234	0.02666	0.01568	0.00883	0.00253	-0.00296	-0.0039	-0.00204
547.745	0.03431	0.05468	0.05379	0.04309	0.02641	0.01489	0.00777	0.00277	-0.00332	-0.00377	-0.00143
548.201	0.03612	0.05525	0.05483	0.04257	0.02563	0.01367	0.00782	0.00187	-0.00235	-0.00479	-0.00126
548.657	0.0378	0.05571	0.05432	0.04288	0.02416	0.01332	0.00639	0.0014	-0.00384	-0.00428	-0.00133
549.113	0.03964	0.0566	0.05482	0.04255	0.02379	0.01202	0.00496	0.00159	-0.00354	-0.00509	-0.00106
549.569	0.04184	0.05742	0.05492	0.04164	0.02296	0.0106	0.004	0.000614029	-0.00452	-0.00471	-0.000927234
550.025	0.04292	0.05847	0.05584	0.04088	0.02133	0.00988	0.00414	-0.00028026	-0.00455	-0.00562	-0.00149
550.482	0.04368	0.05832	0.05594	0.04092	0.02089	0.00821	0.00281	-0.000959117	-0.0056	-0.00487	-0.00124
550.938	0.04468	0.05934	0.05519	0.0389	0.01921	0.00774	0.000908071	-0.00112	-0.00547	-0.00518	-0.00113
551.394	0.04441	0.05995	0.05551	0.03833	0.01743	0.00604	-0.000606507	-0.00171	-0.00577	-0.0071	-0.000794516
551.85	0.04497	0.06005	0.05478	0.0362	0.01619	0.00477	-0.000306239	-0.00291	-0.00645	-0.00672	-0.00176
552.307	0.04467	0.06014	0.05445	0.03509	0.01426	0.00335	-0.00285	-0.00431	-0.00731	-0.00793	-0.00129
552.763	0.04332	0.06101	0.05361	0.03391	0.01283	0.00208	-0.00381	-0.00478	-0.00819	-0.00785	-0.00261
553.219	0.04207	0.06039	0.05347	0.03128	0.01162	0.000578987	-0.0062	-0.00606	-0.0093	-0.00929	-0.00239
553.675	0.04048	0.06074	0.0528	0.02989	0.01027	-0.00117	-0.00648	-0.00699	-0.00934	-0.01026	-0.00447
554.131	0.04066	0.06001	0.05177	0.02703	0.00889	-0.00345	-0.00869	-0.0073	-0.01138	-0.0107	-0.00286
554.587	0.03931	0.0585	0.04898	0.02554	0.00585	-0.0051	-0.00993	-0.01038	-0.01226	-0.01084	-0.00565
555.044	0.03966	0.05815	0.04715	0.02358	0.00516	-0.00594	-0.01064	-0.00958	-0.01238	-0.01194	-0.00603
555.5	0.03801	0.05589	0.04595	0.02111	0.00293	-0.00882	-0.01416	-0.0117	-0.01388	-0.01398	-0.00695
555.956	0.03727	0.05386	0.04262	0.01968	0.00232	-0.01023	-0.01415	-0.01196	-0.01498	-0.01424	-0.00729
556.412	0.03636	0.05202	0.04069	0.01706	-0.000378922	-0.01084	-0.01636	-0.01352	-0.01619	-0.01484	-0.00791
556.869	0.03511	0.04978	0.03806	0.01447	-0.00111	-0.01253	-0.01737	-0.0148	-0.01704	-0.01675	-0.00967
557.325	0.03301	0.04651	0.03465	0.01234	-0.00357	-0.01497	-0.01934	-0.01497	-0.01909	-0.01731	-0.01072
557.781	0.03162	0.04394	0.03178	0.01122	-0.00505	-0.01561	-0.02048	-0.0169	-0.01894	-0.01779	-0.01201
558.237	0.02991	0.04132	0.02975	0.00867	-0.00548	-0.01749	-0.02129	-0.01786	-0.02077	-0.0194	-0.01226
558.693	0.02645	0.03912	0.02677	0.00633	-0.00698	-0.01871	-0.02369	-0.01911	-0.02186	-0.02089	-0.01295
559.149	0.02302	0.03629	0.0235	0.00416	-0.00927	-0.0205	-0.0253	-0.02101	-0.02226	-0.02088	-0.01497
559.606	0.02065	0.03238	0.02092	0.00156	-0.0109	-0.02326	-0.02622	-0.0199	-0.02235	-0.02129	-0.01591
560.062	0.0163	0.02989	0.01863	-8.63596e-05	-0.01165	-0.02247	-0.02723	-0.02129	-0.02317	-0.02331	-0.01666
560.518	0.01281	0.0259	0.01633	-0.000768812	-0.0137	-0.02505	-0.02836	-0.02234	-0.02401	-0.02403	-0.01727
560.974	0.00819	0.02399	0.01299	-0.00401	-0.01496	-0.02645	-0.02908	-0.02333	-0.02525	-0.02428	-0.01828
561.431	0.00389	0.0221	0.01055	-0.00541	-0.0165	-0.02626	-0.03004	-0.02366	-0.02583	-0.02458	-0.01716
561.887	-0.0011	0.01876	0.00818	-0.00705	-0.01628	-0.02701	-0.02987	-0.02397	-0.02593	-0.02418	-0.01849
562.343	-0.00605	0.01592	0.00575	-0.00902	-0.01788	-0.0286	-0.03132	-0.02524	-0.02712	-0.02602	-0.01999
562.799	-0.01361	0.01252	0.00381	-0.01106	-0.01908	-0.02879	-0.03134	-0.02524	-0.02672	-0.0261	-0.01999
563.255	-0.01561	0.01013	0.00203	-0.01142	-0.02001	-0.03047	-0.03138	-0.02541	-0.02706	-0.02548	-0.02041
563.712	-0.01994	0.00701	-0.000154254	-0.01315	-0.02136	-0.02969	-0.03204	-0.02524	-0.02719	-0.02552	-0.01993
564.168	-0.02434	0.00311	-0.00325	-0.01489	-0.02182	-0.03079	-0.0326	-0.02566	-0.02715	-0.02558	-0.02028
564.624	-0.02781	0.000909941	-0.00649	-0.01448	-0.02148	-0.03033	-0.03131	-0.0248	-0.0276	-0.02527	-0.02064
565.08	-0.03187	-0.0032	-0.00973	-0.01734	-0.02314	-0.02997	-0.03138	-0.02614	-0.02561	-0.02523	-0.02014
565.536	-0.03527	-0.00678	-0.01261	-0.0175	-0.02301	-0.03028	-0.03113	-0.02486	-0.02564	-0.0247	-0.01964
565.992	-0.03836	-0.01056	-0.01501	-0.01904	-0.02317	-0.031	-0.03149	-0.02454	-0.02563	-0.02469	-0.01997
566.449	-0.04256	-0.01419	-0.01881	-0.01781	-0.02401	-0.03063	-0.03027	-0.02315	-0.02436	-0.02384	-0.01941
566.905	-0.04351	-0.01679	-0.02109	-0.02036	-0.02433	-0.03022	-0.03056	-0.02347	-0.02447	-0.02315	-0.01822
567.361	-0.04775	-0.02063	-0.02481	-0.02017	-0.02471	-0.02993	-0.03025	-0.02333	-0.02401	-0.02334	-0.01866
567.817	-0.04994	-0.0234	-0.02797	-0.02238	-0.02558	-0.03088	-0.02945	-0.02291	-0.02332	-0.02174	-0.01781
568.274	-0.05336	-0.02685	-0.0309	-0.0239	-0.02602	-0.03116	-0.02999	-0.02292	-0.02337	-0.02227	-0.01858
568.73	-0.0566	-0.02938	-0.03325	-0.02404	-0.0277	-0.03145	-0.02917	-0.02315	-0.02249	-0.02101	-0.01841
569.186	-0.05975	-0.03334	-0.03525	-0.02646	-0.02768	-0.03014	-0.02951	-0.02237	-0.02286	-0.02146	-0.01868
569.642	-0.06251	-0.03573	-0.03714	-0.027	-0.02913	-0.03055	-0.02903	-0.02316	-0.02256	-0.02177	-0.01767
570.098	-0.06576	-0.03776	-0.03942	-0.02892	-0.0292	-0.03123	-0.02924	-0.02279	-0.02242	-0.02154	-0.01746
570.554	-0.06896	-0.04077	-0.04277	-0.03005	-0.03018	-0.03026	-0.02891	-0.02205	-0.02255	-0.02182	-0.01776
571.011	-0.07158	-0.04372	-0.04404	-0.03136	-0.03042	-0.02952	-0.02857	-0.02253	-0.02158	-0.02086	-0.01872
571.467	-0.076	-0.04494	-0.04557	-0.03339	-0.03077	-0.03057	-0.02769	-0.02254	-0.02347	-0.02178	-0.01866
571.923	-0.07933	-0.04749	-0.0452	-0.03602	-0.03249	-0.03203	-0.02757	-0.023	-0.02299	-0.02226	-0.01933
572.379	-0.08104	-0.04765	-0.04562	-0.03566	-0.0331	-0.03032	-0.02822	-0.02184	-0.02341	-0.02264	-0.01957
572.836	-0.08307	-0.04899	-0.04637	-0.03751	-0.03348	-0.03141	-0.0276	-0.02311	-0.02315	-0.02351	-0.02094
573.292	-0.08464	-0.04937	-0.04539	-0.03823	-0.03391	-0.03098	-0.0284	-0.02342	-0.02402	-0.0235	-0.02027
573.748	-0.0862	-0.05013	-0.04472	-0.03973	-0.03425	-0.02967	-0.02786	-0.02306	-0.02418	-0.02303	-0.02169
574.204	-0.08711	-0.05012	-0.04492	-0.04067	-0.03271	-0.0287	-0.02602	-0.02289	-0.02414	-0.02417	-0.02222
574.66	-0.0878	-0.05134	-0.04515	-0.04165	-0.0331	-0.0283	-0.02644	-0.02302	-0.02441	-0.02415	-0.0228
575.116	-0.08704	-0.05176	-0.04546	-0.04023	-0.0317	-0.02752	-0.02654	-0.02319	-0.02553	-0.0241	-0.02368
575.573	-0.0872	-0.05129	-0.04579	-0.04147	-0.03148	-0.02682	-0.02643	-0.02355	-0.02398	-0.0248	-0.02427
576.029	-0.08665	-0.05143	-0.04549	-0.04103	-0.03112	-0.02634	-0.02599	-0.02329	-0.02509	-0.02637	-0.02468
576.485	-0.08532	-0.05067	-0.04694	-0.04146	-0.03105	-0.02535	-0.025	-0.02311	-0.02675	-0.02661	-0.02636
576.941	-0.08219	-0.05001	-0.04565	-0.04061	-0.0291	-0.02384	-0.02574	-0.02433	-0.02618	-0.02691	-0.02677
577.398	-0.07976	-0.04912	-0.04576	-0.0391	-0.02838	-0.02409	-0.02468	-0.02645	-0.02691	-0.02756	-0.02782
577.854	-0.07711	-0.04893	-0.04597	-0.03863	-0.02695	-0.02353	-0.02493	-0.02377	-0.02801	-0.02747	-0.02958
578.31	-0.07384	-0.04849	-0.04584	-0.03835	-0.02454	-0.0218	-0.02436	-0.02577	-0.02861	-0.02905	-0.03044
578.766	-0.06928	-0.04471	-0.04505	-0.03594	-0.02358	-0.01955	-0.02244	-0.02644	-0.02845	-0.03001	-0.03133
579.222	-0.06401	-0.04276	-0.04314	-0.034	-0.02052	-0.01812	-0.02154	-0.02619	-0.02842	-0.02998	-0.03101
579.678	-0.05807	-0.04008	-0.04168	-0.03056	-0.01782	-0.01645	-0.02038	-0.02565	-0.02861	-0.03116	-0.03117
580.135	-0.05338	-0.03691	-0.03957	-0.02858	-0.01516	-0.01482	-0.01995	-0.02454	-0.02787	-0.02979	-0.0324
580.591	-0.04621	-0.03145	-0.03552	-0.02456	-0.01062	-0.01119	-0.01737	-0.02359	-0.02699	-0.0299	-0.03216
581.047	-0.03841	-0.02659	-0.03142	-0.02	-0.00803	-0.00923	-0.01703	-0.02262	-0.02615	-0.02929	-0.03165
581.503	-0.03161	-0.02021	-0.02783	-0.01586	-0.00427	-0.00654	-0.01385	-0.02127	-0.02609	-0.02795	-0.03025
581.96	-0.02583	-0.01563	-0.02286	-0.0112	-0.00162	-0.00513	-0.012	-0.02021	-0.02527	-0.02781	-0.03025
582.416	-0.01955	-0.00832	-0.01491	-0.00632	0.00273	-0.000609319	-0.0097	-0.01932	-0.02265	-0.02579	-0.02827
582.872	-0.01281	-0.00213	-0.00704	-0.00243	0.00619	0.00222	-0.00703	-0.01756	-0.02293	-0.0249	-0.02714
583.328	-0.00697	0.00555	5.61221e-05	0.00242	0.00977	0.00435	-0.00508	-0.01435	-0.01961	-0.02314	-0.0253
583.784	-0.000526209	0.01107	0.00525	0.00619	0.01312	0.00676	-0.00249	-0.01467	-0.01808	-0.02052	-0.02348
584.24	0.00622	0.0181	0.01309	0.01134	0.01713	0.01086	-3.91399e-05	-0.01047	-0.01629	-0.01845	-0.02155
584.697	0.01217	0.02442	0.01956	0.01632	0.02094	0.0121	0.00269	-0.00833	-0.01482	-0.01725	-0.01845
585.153	0.01823	0.03146	0.02712	0.02053	0.02314	0.01426	0.00434	-0.00778	-0.01217	-0.01483	-0.0175
585.609	0.02431	0.03684	0.03262	0.02479	0.02612	0.01799	0.00738	-0.00495	-0.00868	-0.01201	-0.01377
586.065	0.02957	0.04288	0.03853	0.02892	0.02908	0.01968	0.0098	-0.00366	-0.00727	-0.01008	-0.01239
586.521	0.0359	0.04841	0.04252	0.03238	0.0319	0.02085	0.00999	-0.000927546	-0.00514	-0.00814	-0.01004
586.978	0.04097	0.05295	0.04789	0.03712	0.0332	0.02278	0.01172	0.0005648	-0.00392	-0.00517	-0.00737
587.434	0.04556	0.05738	0.05036	0.0398	0.0371	0.02468	0.01399	0.00208	-0.00219	-0.00346	-0.00484
587.89	0.05023	0.06144	0.054	0.04382	0.03726	0.02544	0.01427	0.00416	-5.5071e-05	-0.000872825	-0.00186
588.346	0.05492	0.0656	0.05595	0.04671	0.0391	0.02586	0.01548	0.00528	0.000810238	0.000328596	-0.00286
588.803	0.0589	0.0679	0.05887	0.04887	0.0402	0.02775	0.01824	0.00667	0.00277	0.00106	0.000549705
589.259	0.06362	0.07019	0.06015	0.05068	0.04079	0.02744	0.01741	0.00796	0.00424	0.00387	0.00327
589.715	0.06693	0.07266	0.0612	0.05212	0.04073	0.0281	0.01846	0.00954	0.00512	0.0043	0.00309
590.171	0.07093	0.0749	0.06279	0.05556	0.04157	0.02787	0.02063	0.0099	0.00845	0.00613	0.00601
590.627	0.073	0.07568	0.06067	0.05535	0.04117	0.02668	0.01902	0.01097	0.00729	0.00714	0.00791
591.083	0.07623	0.077	0.06113	0.05677	0.04043	0.02703	0.01951	0.01012	0.00822	0.00743	0.00806
591.54	0.07762	0.07699	0.05963	0.05744	0.03934	0.02576	0.01821	0.0103	0.0085	0.00803	0.00937
591.996	0.07984	0.0767	0.05808	0.05704	0.03871	0.02401	0.01955	0.01163	0.00875	0.00904	0.0105
592.452	0.08025	0.07644	0.05508	0.05655	0.03691	0.02425	0.01732	0.01213	0.00903	0.00848	0.01083
592.908	0.07874	0.07467	0.05423	0.05538	0.03526	0.02234	0.01658	0.01138	0.00827	0.00959	0.00975
593.365	0.07717	0.07387	0.05339	0.05406	0.0328	0.02015	0.01508	0.0104	0.00728	0.00894	0.00975
593.821	0.07458	0.07289	0.05141	0.05286	0.03028	0.01925	0.01332	0.0092	0.00712	0.00746	0.01037
594.277	0.07126	0.07088	0.05059	0.05149	0.02808	0.01703	0.01218	0.00856	0.00625	0.00777	0.01051
594.733	0.06792	0.06809	0.04723	0.04767	0.02545	0.01411	0.01043	0.0076	0.00451	0.00776	0.00924
595.189	0.0636	0.06497	0.046	0.0464	0.02218	0.01126	0.00912	0.00642	0.00334	0.00575	0.0084
595.645	0.05931	0.06287	0.0437	0.04266	0.01968	0.00858	0.00646	0.00447	0.00263	0.00507	0.00663
596.102	0.05453	0.05943	0.03986	0.03926	0.01573	0.00645	0.00422	0.00393	0.00193	0.00375	0.00724
596.558	0.04698	0.05388	0.03604	0.03503	0.01308	0.00358	0.00247	0.0027	0.000608104	0.000625702	0.00518
597.014	0.04073	0.04838	0.03191	0.03022	0.00848	-8.03188e-06	7.21442e-05	0.000156845	-0.00175	0.000471903	0.00206
597.47	0.03395	0.04343	0.02802	0.0267	0.00398	-0.00409	-0.00221	-0.00132	-0.00258	-0.000294434	0.00296
597.927	0.02536	0.0366	0.02265	0.02003	0.000385218	-0.00627	-0.00662	-0.00385	-0.00523	-0.00255	0.000470143
598.383	0.01633	0.0303	0.01723	0.01414	-0.00498	-0.00962	-0.0087	-0.00545	-0.0062	-0.00522	-0.00147
598.839	0.00652	0.0211	0.01049	0.00782	-0.00912	-0.01382	-0.01091	-0.00817	-0.01054	-0.00725	-0.00186
599.295	-0.00285	0.0131	0.00379	0.00194	-0.01459	-0.01757	-0.01406	-0.00984	-0.01111	-0.00977	-0.00523
599.751	-0.01378	0.00452	-0.0045	-0.00621	-0.01869	-0.02068	-0.01839	-0.01194	-0.0143	-0.01103	-0.0074
600.207	-0.02536	-0.0057	-0.0121	-0.01321	-0.02424	-0.02529	-0.02104	-0.014	-0.01598	-0.01339	-0.00958
600.664	-0.03674	-0.01656	-0.02141	-0.02062	-0.02939	-0.02994	-0.02474	-0.01795	-0.01888	-0.01631	-0.01132
601.12	-0.04815	-0.02553	-0.03211	-0.02858	-0.03449	-0.03317	-0.02784	-0.02105	-0.02112	-0.0177	-0.01346
601.576	-0.0592	-0.03704	-0.04047	-0.03638	-0.03971	-0.03773	-0.03151	-0.02353	-0.02243	-0.02005	-0.01596
602.032	-0.07162	-0.04887	-0.05063	-0.04447	-0.04536	-0.0423	-0.03419	-0.02668	-0.0254	-0.02355	-0.01795
602.489	-0.08339	-0.06087	-0.06058	-0.05144	-0.0505	-0.04457	-0.03705	-0.02772	-0.02753	-0.02458	-0.01923
602.945	-0.09432	-0.06983	-0.07077	-0.05928	-0.0545	-0.0481	-0.04058	-0.0294	-0.02869	-0.02662	-0.02122
603.401	-0.10457	-0.08092	-0.08008	-0.06657	-0.05838	-0.05133	-0.04284	-0.03137	-0.03094	-0.02868	-0.02133
603.857	-0.11528	-0.08865	-0.08823	-0.07248	-0.06142	-0.05264	-0.04426	-0.03299	-0.03207	-0.0293	-0.02355
604.313	-0.12227	-0.09812	-0.09683	-0.07849	-0.06494	-0.05457	-0.04579	-0.03381	-0.03268	-0.02941	-0.02469
604.769	-0.13012	-0.10605	-0.10272	-0.08236	-0.066	-0.05561	-0.04472	-0.03488	-0.03342	-0.03041	-0.02445
605.226	-0.13619	-0.11251	-0.10778	-0.08585	-0.06681	-0.05665	-0.04672	-0.0339	-0.03342	-0.02998	-0.02395
605.682	-0.14183	-0.11711	-0.1123	-0.08895	-0.06833	-0.05592	-0.04511	-0.03444	-0.03357	-0.02873	-0.02353
606.138	-0.14545	-0.12	-0.11497	-0.09066	-0.06735	-0.05458	-0.04475	-0.03376	-0.03126	-0.02863	-0.02191
606.594	-0.14806	-0.12174	-0.11556	-0.09082	-0.06605	-0.05199	-0.04258	-0.03279	-0.0297	-0.02753	-0.01941
607.051	-0.1478	-0.12074	-0.11452	-0.09016	-0.06374	-0.04879	-0.03949	-0.02945	-0.02709	-0.02327	-0.01793
607.507	-0.14636	-0.11973	-0.11345	-0.08881	-0.0602	-0.04606	-0.03704	-0.02786	-0.02519	-0.02129	-0.01415
607.963	-0.14307	-0.11581	-0.10917	-0.08559	-0.05615	-0.04317	-0.03373	-0.02439	-0.02093	-0.01775	-0.01068
608.419	-0.13922	-0.11082	-0.10378	-0.08048	-0.0516	-0.03757	-0.02897	-0.02063	-0.01811	-0.01464	-0.00573
608.875	-0.1336	-0.10565	-0.09782	-0.07611	-0.04693	-0.03277	-0.02473	-0.01629	-0.01299	-0.00912	-0.00107
609.332	-0.12761	-0.10028	-0.09198	-0.07289	-0.04188	-0.02751	-0.02031	-0.01249	-0.0089	-0.00544	0.00436
609.788	-0.12106	-0.09202	-0.08345	-0.06654	-0.03512	-0.02253	-0.01503	-0.00803	-0.00365	0.000302447	0.00963
610.244	-0.11375	-0.08373	-0.07711	-0.06047	-0.02916	-0.0169	-0.00912	-0.00343	0.000577051	0.00603	0.01576
610.7	-0.10745	-0.07489	-0.0687	-0.05486	-0.02412	-0.01132	-0.00524	0.000901632	0.00516	0.012	0.0208
611.156	-0.09849	-0.0672	-0.06072	-0.0482	-0.01831	-0.00715	3.22947e-05	0.0069	0.00938	0.0166	0.02696
611.612	-0.09202	-0.06033	-0.05278	-0.04206	-0.01203	-0.00207	0.0045	0.01073	0.01561	0.02221	0.03324
612.069	-0.08461	-0.0534	-0.04536	-0.03717	-0.00662	0.00279	0.00813	0.01598	0.02068	0.02605	0.03851
612.525	-0.07817	-0.04533	-0.03765	-0.03188	-0.00129	0.0081	0.01336	0.01996	0.02463	0.03199	0.04458
612.981	-0.07141	-0.03655	-0.03066	-0.02619	0.00265	0.0129	0.01706	0.02492	0.03011	0.03754	0.04994
613.437	-0.06581	-0.02926	-0.02251	-0.02007	0.00813	0.01599	0.02186	0.02788	0.03354	0.04104	0.05452
613.894	-0.05981	-0.02259	-0.01693	-0.0155	0.01312	0.02024	0.02443	0.03254	0.03806	0.04558	0.06111
614.35	-0.0527	-0.01666	-0.01059	-0.01047	0.01726	0.02456	0.02896	0.03534	0.04075	0.04991	0.06521
614.806	-0.04673	-0.01029	-0.00387	-0.0045	0.02226	0.02845	0.03376	0.0385	0.04478	0.05388	0.07054
615.262	-0.0413	-0.00459	0.000384817	0.000314665	0.02541	0.03088	0.03564	0.04252	0.04841	0.05716	0.07265
615.718	-0.03531	0.00304	0.00686	0.00557	0.03031	0.03423	0.03862	0.04488	0.05145	0.06052	0.07766
616.174	-0.02994	0.00897	0.0113	0.01035	0.03377	0.03781	0.04255	0.0474	0.05383	0.06382	0.07999
616.631	-0.02283	0.01522	0.01722	0.01512	0.03759	0.04048	0.04462	0.05124	0.05557	0.06635	0.08467
617.087	-0.01642	0.01953	0.0215	0.02004	0.04072	0.04348	0.04795	0.05252	0.05823	0.06766	0.08562
617.543	-0.01011	0.02367	0.0262	0.02509	0.0446	0.04655	0.05075	0.05356	0.05942	0.06831	0.08661
617.999	-0.00214	0.03103	0.03303	0.03072	0.04941	0.04955	0.05248	0.05582	0.06112	0.07013	0.09034
618.456	0.00327	0.03506	0.03661	0.03673	0.05379	0.05314	0.05645	0.05863	0.06284	0.07222	0.08972
618.912	0.0103	0.04116	0.0417	0.04319	0.0594	0.05755	0.05847	0.05798	0.06267	0.07188	0.09179
619.368	0.01731	0.05098	0.04932	0.05125	0.06447	0.0624	0.06133	0.06256	0.06445	0.0727	0.09401
619.824	0.0253	0.05677	0.05521	0.05833	0.06962	0.06562	0.06432	0.06209	0.06489	0.07423	0.09364
620.28	0.03323	0.06382	0.0628	0.06679	0.07607	0.07153	0.06823	0.06374	0.06566	0.07482	0.09415
620.736	0.04209	0.07109	0.07144	0.0741	0.08071	0.07577	0.0713	0.06625	0.06727	0.07565	0.09408
621.193	0.05091	0.08068	0.0786	0.08238	0.08628	0.07975	0.07516	0.06643	0.06774	0.07552	0.09517
621.649	0.0621	0.08968	0.08709	0.09124	0.09296	0.08373	0.07894	0.06819	0.06855	0.07738	0.09508
622.105	0.07233	0.09956	0.0965	0.09993	0.09774	0.08841	0.08091	0.07017	0.07053	0.07658	0.09643
622.561	0.08337	0.10919	0.10438	0.10724	0.10374	0.09255	0.08396	0.07121	0.07047	0.07773	0.09533
623.018	0.09219	0.11519	0.11213	0.11471	0.10841	0.09669	0.08665	0.07097	0.07103	0.07851	0.09511
623.474	0.10264	0.1221	0.12035	0.1218	0.11185	0.09848	0.08751	0.07142	0.07032	0.07676	0.09404
623.93	0.11176	0.13084	0.12725	0.12892	0.11688	0.10258	0.09042	0.0723	0.07047	0.07694	0.09374
624.386	0.12059	0.14256	0.13468	0.13326	0.12061	0.10455	0.09259	0.07265	0.06931	0.07569	0.09163
624.842	0.12866	0.15096	0.14229	0.14006	0.12287	0.10758	0.09215	0.07097	0.06931	0.07563	0.08884
625.298	0.1357	0.15512	0.14606	0.14394	0.12486	0.10728	0.09212	0.06973	0.06757	0.07344	0.08829
625.755	0.14311	0.15802	0.15264	0.14938	0.12755	0.10852	0.09376	0.06908	0.06634	0.07017	0.08592
626.211	0.14997	0.16222	0.15931	0.15277	0.12944	0.11071	0.0944	0.06844	0.06506	0.06935	0.08284
626.667	0.1565	0.17133	0.16267	0.15767	0.13128	0.11216	0.09417	0.06793	0.0638	0.068	0.08104
627.123	0.16256	0.18014	0.16851	0.16058	0.13255	0.11229	0.09353	0.06701	0.06215	0.06634	0.07843
627.58	0.16817	0.18616	0.17281	0.16384	0.13434	0.1142	0.09393	0.06546	0.06135	0.06458	0.07596
628.036	0.17134	0.187	0.17522	0.16558	0.13442	0.11384	0.09376	0.0641	0.05914	0.06193	0.07247
628.492	0.17585	0.18707	0.18037	0.16775	0.13482	0.11418	0.09343	0.06363	0.05746	0.06081	0.07015
628.948	0.18015	0.19093	0.18197	0.17048	0.13575	0.11498	0.09302	0.06269	0.05697	0.05743	0.06789
629.404	0.18733	0.19977	0.18697	0.17334	0.13734	0.11634	0.09451	0.06173	0.05628	0.05829	0.06686
629.861	0.19236	0.20804	0.19176	0.17532	0.13957	0.11742	0.09429	0.06119	0.05455	0.05542	0.06429
630.317	0.19814	0.21265	0.19347	0.17791	0.13922	0.11707	0.09379	0.06091	0.05399	0.05436	0.06333
630.773	0.20385	0.21141	0.19713	0.17837	0.13935	0.11851	0.0947	0.06099	0.05306	0.05373	0.06086
631.229	0.20851	0.21025	0.2019	0.18236	0.14049	0.11934	0.09582	0.06088	0.0526	0.05286	0.05979
631.685	0.21426	0.21554	0.20258	0.18376	0.14211	0.11942	0.09522	0.06031	0.0525	0.05226	0.05936
632.141	0.22081	0.22815	0.21002	0.18602	0.14361	0.12112	0.09636	0.061	0.05342	0.05224	0.05832
632.598	0.22874	0.23873	0.21341	0.18993	0.14631	0.12325	0.09872	0.06222	0.05368	0.05311	0.06004
633.054	0.23328	0.24092	0.21428	0.19158	0.14724	0.12425	0.09902	0.06292	0.05435	0.054	0.05912
633.51	0.23858	0.23385	0.2205	0.19338	0.14802	0.12621	0.10064	0.0636	0.05374	0.05376	0.05898
633.966	0.24178	0.23185	0.2224	0.19632	0.14901	0.12667	0.1023	0.06434	0.05636	0.0554	0.05903
634.423	0.24586	0.24366	0.22443	0.19936	0.15113	0.12829	0.10322	0.06631	0.05834	0.05609	0.06083
634.879	0.24897	0.26272	0.23205	0.20185	0.1529	0.1305	0.10516	0.06877	0.06046	0.05911	0.06254
635.335	0.25449	0.27136	0.23101	0.20371	0.15525	0.13225	0.10636	0.0707	0.06155	0.06157	0.06393
635.791	0.25955	0.26115	0.23172	0.20522	0.15459	0.13209	0.10666	0.07103	0.06244	0.06142	0.06531
636.247	0.26672	0.24617	0.23694	0.20744	0.15633	0.13385	0.10884	0.07342	0.06484	0.06326	0.06608
636.703	0.27093	0.24609	0.23661	0.20984	0.15866	0.13691	0.11075	0.07684	0.06795	0.0666	0.06983
637.16	0.27381	0.26689	0.24013	0.21133	0.15982	0.13666	0.11247	0.07749	0.06912	0.06781	0.07101
637.616	0.27137	0.28887	0.24107	0.21008	0.15915	0.13712	0.11083	0.07836	0.07023	0.06827	0.07122
638.072	0.27268	0.2899	0.23981	0.21054	0.15943	0.13619	0.11284	0.08072	0.07063	0.07003	0.07321
638.528	0.27541	0.26928	0.24388	0.21217	0.15897	0.13766	0.11424	0.08194	0.07362	0.0715	0.07571
638.985	0.27699	0.24787	0.24608	0.21229	0.15995	0.13648	0.11346	0.08335	0.0749	0.07553	0.07659
639.441	0.28192	0.25399	0.24473	0.21443	0.16165	0.13972	0.11566	0.08489	0.0767	0.07644	0.08013
639.897	0.28679	0.28614	0.25036	0.21434	0.16146	0.13811	0.11628	0.08628	0.07917	0.07854	0.08185
640.353	0.2938	0.31493	0.24879	0.21342	0.15936	0.13697	0.11531	0.08633	0.07974	0.07947	0.0824
640.809	0.30611	0.30879	0.24661	0.21308	0.15995	0.13655	0.1157	0.08763	0.08092	0.08041	0.08261
641.265	0.32251	0.26704	0.25534	0.21225	0.16004	0.1366	0.11543	0.08839	0.08259	0.08121	0.08463
641.722	0.33752	0.23898	0.25067	0.21135	0.15806	0.13433	0.11311	0.08761	0.08123	0.08168	0.0841
642.178	0.34475	0.26193	0.24806	0.20915	0.15534	0.13121	0.11071	0.08533	0.08052	0.07998	0.08222
642.634	0.33864	0.3149	0.25343	0.2065	0.15222	0.12803	0.10689	0.08332	0.07854	0.0783	0.0801
643.09	0.31644	0.3374	0.24644	0.20471	0.15054	0.12673	0.10489	0.08276	0.07901	0.07681	0.07979
643.547	0.28257	0.30437	0.25112	0.20514	0.1517	0.1263	0.1064	0.08527	0.07928	0.07993	0.08375
644.003	0.24166	0.25108	0.26028	0.2072	0.15288	0.12869	0.10723	0.08692	0.08195	0.08177	0.08635
644.459	0.20865	0.24244	0.25334	0.20787	0.15268	0.12927	0.10835	0.08771	0.08232	0.08293	0.08714
644.915	0.20319	0.29608	0.25928	0.20712	0.15442	0.12876	0.1084	0.08844	0.08435	0.08421	0.08963
645.371	0.23405	0.35562	0.26698	0.20633	0.15296	0.1288	0.10544	0.08844	0.0837	0.08217	0.08915
645.827	0.30274	0.34844	0.2507	0.20218	0.14852	0.12389	0.10084	0.08533	0.08088	0.08014	0.08582
646.284	0.39977	0.28625	0.26583	0.20556	0.1512	0.12654	0.10125	0.08842	0.0834	0.08211	0.08743
646.74	0.48583	0.24957	0.27162	0.20736	0.15354	0.12693	0.10304	0.0913	0.0839	0.08487	0.0909
647.196	0.503	0.2718	0.23809	0.18819	0.13363	0.1051	0.08484	0.07018	0.06427	0.0636	0.07223
647.652	0.44139	0.30943	0.23469	0.16236	0.10801	0.07724	0.06073	0.04494	0.03925	0.03792	0.04571
648.109	0.35089	0.32021	0.23737	0.17111	0.11626	0.08282	0.07101	0.05427	0.04796	0.04734	0.05559
648.565	0.26041	0.30941	0.26236	0.20732	0.15254	0.11462	0.10451	0.08994	0.08272	0.08271	0.08954
649.021	0.17541	0.30953	0.30097	0.22	0.16305	0.12397	0.11625	0.10195	0.09414	0.09475	0.10098
649.477	0.14056	0.32459	0.26828	0.20651	0.1502	0.10597	0.09913	0.08742	0.07894	0.07976	0.08644
649.933	0.19511	0.32642	0.26361	0.19823	0.14031	0.09424	0.08974	0.07854	0.07051	0.07115	0.07823
650.389	0.30471	0.30858	0.27671	0.1944	0.1353	0.08802	0.0842	0.07263	0.0657	0.06498	0.07337
650.846	0.40261	0.30601	0.24339	0.18018	0.12083	0.07203	0.07	0.05843	0.05106	0.05213	0.0583
651.302	0.46392	0.33336	0.25599	0.1818	0.12106	0.07219	0.06936	0.05794	0.05069	0.05072	0.05772
651.758	0.48367	0.34727	0.28813	0.20829	0.14752	0.09872	0.09616	0.08459	0.07651	0.0767	0.0835
652.214	0.44686	0.32939	0.29061	0.22416	0.16379	0.11518	0.11213	0.0985	0.09239	0.09362	0.09997
652.67	0.36042	0.32288	0.28373	0.20374	0.14187	0.09503	0.08955	0.07713	0.07053	0.07094	0.07798
653.127	0.28598	0.33874	0.24491	0.16882	0.10817	0.0638	0.05378	0.04279	0.03673	0.03624	0.04308
653.583	0.28546	0.33389	0.23933	0.16753	0.10595	0.06291	0.05017	0.03925	0.03204	0.03365	0.03951
654.039	0.34867	0.30969	0.27658	0.19521	0.13184	0.09161	0.07477	0.0648	0.06004	0.05932	0.06593
654.495	0.41767	0.3259	0.28758	0.21471	0.15352	0.11364	0.09479	0.08411	0.07912	0.07911	0.08495
654.952	0.45419	0.3811	0.29395	0.21575	0.15297	0.11576	0.09402	0.08427	0.07747	0.07859	0.08435
655.408	0.44936	0.39719	0.29115	0.20851	0.14581	0.10879	0.08716	0.07535	0.07078	0.06976	0.07632
655.864	0.40762	0.34451	0.27495	0.20536	0.14234	0.10435	0.08218	0.07155	0.06468	0.06517	0.07041
656.32	0.3377	0.30131	0.283	0.19932	0.13534	0.09778	0.07585	0.06481	0.05861	0.0589	0.06374
656.776	0.26602	0.3274	0.26459	0.18779	0.12383	0.08509	0.06273	0.05201	0.04559	0.04556	0.05038
657.232	0.23557	0.37065	0.25112	0.18379	0.11919	0.08043	0.05656	0.04739	0.03915	0.04022	0.04394
657.689	0.275	0.36673	0.27762	0.19407	0.12878	0.08909	0.06464	0.05651	0.04881	0.05006	0.05321
658.145	0.36038	0.32953	0.2818	0.20865	0.14329	0.1028	0.07852	0.07021	0.06259	0.06313	0.06833
658.601	0.44865	0.32371	0.2857	0.21408	0.14819	0.10745	0.08374	0.0757	0.06769	0.06834	0.07084
659.057	0.50368	0.35839	0.2903	0.21092	0.1449	0.10341	0.08101	0.07136	0.06388	0.06404	0.0682
659.514	0.50747	0.38332	0.27562	0.20663	0.13905	0.09896	0.07558	0.0648	0.05733	0.05788	0.06137
659.97	0.46308	0.35808	0.26942	0.19748	0.13184	0.08883	0.06667	0.05538	0.04775	0.04913	0.05245
660.426	0.39736	0.31656	0.26463	0.19213	0.12504	0.08374	0.06097	0.04805	0.04167	0.04407	0.04616
660.882	0.34736	0.31472	0.26586	0.19623	0.12857	0.08724	0.06382	0.05257	0.04552	0.0465	0.04928
661.338	0.32809	0.34591	0.27189	0.20321	0.13494	0.09283	0.06892	0.0592	0.05183	0.05201	0.05534
661.794	0.34099	0.37126	0.27973	0.20858	0.13716	0.09306	0.06892	0.0595	0.05204	0.05241	0.05607
662.251	0.35741	0.35751	0.27651	0.2048	0.13319	0.08798	0.06577	0.05297	0.04644	0.04737	0.05195
662.707	0.3643	0.33043	0.26876	0.19977	0.13116	0.08612	0.06372	0.05213	0.046	0.04656	0.05024
663.163	0.37	0.32591	0.26764	0.20021	0.13043	0.08666	0.06527	0.05423	0.04828	0.04808	0.05072
663.619	0.37457	0.33757	0.26761	0.19877	0.12902	0.08395	0.06334	0.05245	0.04591	0.0461	0.04974
664.076	0.37642	0.34092	0.26281	0.19579	0.12521	0.07992	0.0593	0.04735	0.04128	0.04172	0.0459
664.532	0.38332	0.33382	0.26079	0.19469	0.12345	0.07835	0.05775	0.04654	0.04138	0.04055	0.04379
664.988	0.39387	0.32417	0.26103	0.19554	0.12385	0.07756	0.0567	0.04618	0.04056	0.04066	0.04341
665.444	0.40017	0.32398	0.26034	0.19463	0.12265	0.07858	0.05663	0.04493	0.03987	0.04016	0.04421
665.9	0.39965	0.33085	0.25941	0.19712	0.12353	0.08	0.05772	0.04631	0.04028	0.04177	0.04399
666.356	0.39094	0.33623	0.26506	0.19968	0.12618	0.08279	0.05967	0.04856	0.04239	0.04393	0.04684
666.813	0.37356	0.3306	0.26123	0.19658	0.12359	0.08015	0.05703	0.04662	0.04137	0.04167	0.04492
667.269	0.35079	0.32049	0.25206	0.19216	0.11906	0.07373	0.05116	0.0412	0.03431	0.03501	0.03903
667.725	0.33578	0.31501	0.25254	0.18953	0.11258	0.06932	0.04665	0.03621	0.03087	0.03028	0.0331
668.181	0.33343	0.31608	0.24977	0.18916	0.11365	0.069	0.04676	0.03556	0.02988	0.03073	0.03498
668.638	0.34311	0.32233	0.25124	0.19244	0.11731	0.07348	0.05121	0.0401	0.03501	0.03595	0.03855
669.094	0.36082	0.32727	0.26205	0.19899	0.12311	0.0785	0.05637	0.04595	0.04033	0.04022	0.04406
669.55	0.37579	0.32705	0.25948	0.20134	0.12522	0.0806	0.0596	0.04754	0.04251	0.0434	0.04642
670.006	0.38045	0.32294	0.25576	0.1991	0.12256	0.07706	0.05605	0.04393	0.03861	0.03973	0.04316
670.462	0.37443	0.31615	0.25144	0.19089	0.11459	0.06953	0.04829	0.03783	0.03205	0.03231	0.03735
670.918	0.36508	0.30984	0.24407	0.18666	0.11046	0.06589	0.04496	0.03356	0.02846	0.0288	0.03257
671.375	0.35614	0.30946	0.24414	0.18764	0.11085	0.06628	0.04501	0.03305	0.02677	0.02884	0.03199
671.831	0.34962	0.3106	0.24482	0.18715	0.11034	0.06617	0.04453	0.03329	0.0285	0.02959	0.03385
672.287	0.34809	0.3134	0.24573	0.18938	0.11342	0.06819	0.04587	0.03577	0.03003	0.03186	0.03501
672.743	0.34808	0.31073	0.24571	0.18963	0.11377	0.06914	0.04788	0.03646	0.03133	0.03211	0.03685
673.199	0.34757	0.30834	0.24495	0.18907	0.11347	0.06824	0.04743	0.03565	0.03076	0.03267	0.03614
673.656	0.34448	0.3065	0.24278	0.18733	0.11115	0.06783	0.04636	0.03454	0.02908	0.03046	0.03569
674.112	0.34077	0.30638	0.23967	0.18603	0.10933	0.0658	0.04473	0.03237	0.02849	0.02814	0.03346
674.568	0.33905	0.30384	0.2403	0.18459	0.10837	0.06582	0.04358	0.03277	0.02719	0.02887	0.03284
675.024	0.33848	0.30249	0.23882	0.1849	0.10896	0.0652	0.04337	0.03322	0.02756	0.02838	0.0331
675.481	0.33867	0.30142	0.23819	0.18518	0.10761	0.06523	0.04371	0.03203	0.02736	0.02859	0.03284
675.937	0.33737	0.30245	0.23685	0.1847	0.10758	0.0657	0.04361	0.03237	0.0271	0.02837	0.03264
676.393	0.33329	0.29965	0.23505	0.18366	0.10641	0.06437	0.04332	0.03117	0.02599	0.02815	0.03116
676.849	0.32881	0.295	0.23243	0.18155	0.1053	0.06291	0.04221	0.03057	0.02627	0.02574	0.03082
677.305	0.3256	0.29357	0.23237	0.18063	0.10442	0.06267	0.04066	0.02979	0.0244	0.02503	0.03027
677.761	0.3244	0.29514	0.23015	0.17935	0.10383	0.06229	0.04102	0.03013	0.02451	0.02648	0.03007
678.218	0.32422	0.29517	0.22983	0.17976	0.10441	0.06198	0.04059	0.02935	0.02484	0.02611	0.0301
678.674	0.32311	0.28975	0.22812	0.1785	0.10327	0.06116	0.04039	0.02919	0.02389	0.02512	0.03018
679.13	0.31952	0.28525	0.22563	0.17727	0.10071	0.05998	0.03958	0.02759	0.02336	0.02447	0.02842
679.586	0.31429	0.28485	0.22469	0.17582	0.10061	0.05921	0.0392	0.02697	0.02274	0.02343	0.02857
680.043	0.3099	0.28431	0.22263	0.17415	0.09965	0.05797	0.03728	0.02668	0.02175	0.0231	0.02652
680.499	0.30599	0.28207	0.22078	0.17295	0.09828	0.05758	0.03796	0.02656	0.02106	0.02216	0.0269
680.955	0.30467	0.27696	0.21946	0.17123	0.09712	0.0568	0.03665	0.02455	0.02049	0.02294	0.02629
681.411	0.30307	0.27458	0.21864	0.17054	0.0969	0.05648	0.03651	0.02464	0.01954	0.02104	0.02606
681.867	0.30141	0.27282	0.21565	0.16843	0.09516	0.05572	0.03592	0.02387	0.01975	0.02088	0.02631
682.323	0.29694	0.26979	0.21393	0.16599	0.09335	0.05506	0.0348	0.02236	0.01959	0.02027	0.02401
682.78	0.29261	0.26588	0.21067	0.16335	0.09157	0.05331	0.03426	0.02233	0.01711	0.0191	0.02356
683.236	0.2883	0.26149	0.20681	0.16071	0.09104	0.05364	0.03311	0.02104	0.01656	0.01804	0.02266
683.692	0.2843	0.25727	0.20426	0.15767	0.08903	0.05082	0.03179	0.02009	0.01612	0.01717	0.02163
684.148	0.2793	0.2533	0.2018	0.15333	0.08622	0.04988	0.03049	0.01914	0.01546	0.01585	0.02113
684.605	0.27152	0.24754	0.19632	0.15046	0.08372	0.04862	0.02842	0.0172	0.01428	0.01484	0.01925
685.061	0.2634	0.24093	0.19189	0.1464	0.08138	0.0465	0.02805	0.01663	0.0123	0.01364	0.01861
685.517	0.25751	0.23637	0.18839	0.14409	0.08027	0.04458	0.02712	0.01614	0.01274	0.01339	0.01799
685.973	0.24902	0.22966	0.18284	0.13952	0.07729	0.04383	0.02604	0.0155	0.01172	0.01225	0.01604
686.429	0.24488	0.22603	0.17931	0.13696	0.07559	0.04294	0.02478	0.01506	0.01098	0.01135	0.01594
686.885	0.24078	0.2224	0.17585	0.13377	0.07327	0.04156	0.0242	0.01334	0.01073	0.01088	0.01507
687.342	0.23634	0.21775	0.17202	0.13055	0.07205	0.04008	0.02267	0.0132	0.00953	0.01047	0.01352
687.798	0.23081	0.21191	0.1673	0.12681	0.069	0.03812	0.02091	0.01207	0.00734	0.00819	0.01235
688.254	0.22388	0.20515	0.16274	0.12306	0.0663	0.03631	0.01996	0.01036	0.00635	0.00716	0.0113
688.71	0.21911	0.20221	0.15925	0.12063	0.06519	0.03549	0.01911	0.01002	0.00609	0.00673	0.01095
689.167	0.21731	0.20111	0.1572	0.11806	0.06423	0.03425	0.01911	0.01008	0.00616	0.00652	0.01105
689.623	0.21539	0.19832	0.15584	0.11668	0.06278	0.03447	0.01768	0.00938	0.00569	0.00631	0.00987
690.079	0.21312	0.1948	0.15291	0.11378	0.06158	0.03359	0.01718	0.00923	0.0055	0.00596	0.00933
690.535	0.21059	0.1911	0.15051	0.11155	0.05971	0.03213	0.01593	0.00767	0.00393	0.00456	0.00744
690.991	0.21016	0.18864	0.14799	0.11018	0.05887	0.03175	0.01507	0.00713	0.00302	0.00384	0.00686
691.447	0.20936	0.18792	0.14655	0.10835	0.05777	0.03078	0.0153	0.00653	0.003	0.00371	0.00667
691.904	0.21003	0.18617	0.1448	0.10713	0.05732	0.02966	0.0149	0.00617	0.00257	0.00356	0.00602
692.36	0.20965	0.18515	0.14346	0.10593	0.05655	0.02892	0.01406	0.00492	0.00162	0.00263	0.00592
692.816	0.21197	0.18336	0.14314	0.10497	0.05563	0.02846	0.01334	0.00397	0.00131	0.0015	0.00489
693.272	0.21413	0.18359	0.14301	0.10463	0.05551	0.02791	0.01334	0.00381	0.000924254	0.00226	0.0052
693.729	0.21645	0.18391	0.1428	0.10395	0.0552	0.02812	0.01295	0.00335	0.000315968	0.00158	0.00404
694.185	0.2185	0.18484	0.14211	0.10254	0.05454	0.02778	0.01252	0.00232	-0.000529586	0.0013	0.00345
694.641	0.22238	0.1853	0.14302	0.10345	0.05426	0.0272	0.01201	0.00251	-0.000998736	0.000962494	0.00323
695.097	0.22716	0.18606	0.14419	0.10319	0.05498	0.02743	0.01213	0.00107	-0.00126	0.000999315	0.00309
695.553	0.23375	0.18917	0.14557	0.10477	0.0553	0.02761	0.01165	0.000936816	-0.00189	-5.70977e-05	0.00258
696.01	0.24058	0.19346	0.14851	0.10569	0.05553	0.0277	0.01229	0.000474667	-0.00287	-0.000764731	0.00179
696.466	0.24999	0.20003	0.15206	0.10761	0.05615	0.02623	0.01132	-0.000128067	-0.00279	-0.00148	0.000750115
696.922	0.26293	0.20716	0.15722	0.11205	0.05918	0.02842	0.01168	-0.000807701	-0.00332	-0.00151	0.0016
697.378	0.27693	0.21711	0.16476	0.1162	0.06113	0.02966	0.01187	-0.000948364	-0.00431	-0.00207	0.00053869
697.834	0.29295	0.22746	0.1727	0.12169	0.06361	0.03052	0.01181	-0.000857809	-0.00477	-0.00263	0.000236183
698.29	0.30465	0.23405	0.17552	0.12391	0.06471	0.03059	0.01217	-0.00185	-0.00573	-0.00336	-0.00109
698.747	0.30938	0.23737	0.17752	0.12402	0.06449	0.02999	0.01083	-0.00169	-0.005	-0.0039	-0.000619177
699.203	0.3144	0.23954	0.17939	0.12523	0.06461	0.02966	0.01065	-0.00301	-0.0064	-0.00418	-0.00219
699.659	0.32005	0.24111	0.17925	0.12501	0.06436	0.02991	0.0104	-0.00265	-0.00767	-0.00551	-0.00151
700.115	0.32259	0.24268	0.1808	0.1248	0.06363	0.02981	0.00979	-0.00412	-0.00782	-0.00543	-0.00295
700.572	0.32665	0.24434	0.18191	0.12596	0.06474	0.02909	0.00954	-0.00359	-0.00687	-0.00611	-0.0032
701.028	0.33055	0.24663	0.18227	0.1251	0.06411	0.02919	0.00935	-0.00384	-0.00831	-0.006	-0.0037
701.484	0.33283	0.24832	0.18228	0.12448	0.06435	0.0291	0.00876	-0.00334	-0.00821	-0.00751	-0.00485
701.94	0.33688	0.24784	0.18296	0.12478	0.06323	0.02871	0.00691	-0.00526	-0.00905	-0.00746	-0.00508
702.396	0.34092	0.24848	0.18392	0.12458	0.06361	0.02729	0.00781	-0.00489	-0.01033	-0.00892	-0.0063
702.852	0.34505	0.25004	0.18313	0.12588	0.06407	0.02811	0.00849	-0.00464	-0.00978	-0.00893	-0.00574
703.309	0.34968	0.25169	0.18479	0.12428	0.06408	0.02823	0.0067	-0.00617	-0.00974	-0.00927	-0.00621
703.765	0.35378	0.25255	0.18325	0.12368	0.0638	0.02756	0.00582	-0.00692	-0.01151	-0.00909	-0.00734
704.221	0.35576	0.25212	0.18207	0.12299	0.0635	0.02715	0.00523	-0.00729	-0.01171	-0.01106	-0.00768
704.677	0.35964	0.25309	0.1831	0.12213	0.06257	0.02677	0.00499	-0.00847	-0.01143	-0.01163	-0.0095
705.134	0.36466	0.25203	0.18228	0.12158	0.06341	0.02541	0.00526	-0.00724	-0.01311	-0.01068	-0.00866
705.59	0.36848	0.25339	0.18203	0.1225	0.06219	0.02567	0.00607	-0.00829	-0.01297	-0.01192	-0.00836
706.046	0.37062	0.25208	0.18098	0.12145	0.06228	0.02677	0.00503	-0.00856	-0.01367	-0.01231	-0.00901
706.502	0.37431	0.25181	0.18169	0.11843	0.06111	0.02494	0.00417	-0.00916	-0.01347	-0.01104	-0.00975
706.958	0.37764	0.25032	0.17937	0.11795	0.06166	0.02482	0.00451	-0.01016	-0.01498	-0.01194	-0.00981
707.414	0.38117	0.2469	0.17904	0.11773	0.06128	0.02409	0.00579	-0.01018	-0.01342	-0.01167	-0.00975
707.871	0.38562	0.24727	0.1818	0.11763	0.06048	0.0243	0.00289	-0.012	-0.01443	-0.01207	-0.00919
708.327	0.39245	0.24838	0.17842	0.11726	0.06194	0.02403	0.00348	-0.0102	-0.0138	-0.01276	-0.01065
708.783	0.39013	0.24497	0.17801	0.11489	0.06108	0.02296	0.00409	-0.01142	-0.01668	-0.01149	-0.01089
709.239	0.3933	0.24517	0.17901	0.11465	0.05859	0.0246	0.00335	-0.01022	-0.01617	-0.01443	-0.01144
709.696	0.39243	0.24313	0.17792	0.11354	0.06001	0.02351	0.00424	-0.01175	-0.01492	-0.01333	-0.01119
710.152	0.39578	0.24416	0.17687	0.1139	0.06044	0.02395	0.00187	-0.01108	-0.01573	-0.01326	-0.01128
710.608	0.39168	0.24027	0.17524	0.11242	0.05814	0.02181	0.00201	-0.01244	-0.01537	-0.01311	-0.01138
711.064	0.39198	0.23901	0.17362	0.11103	0.05888	0.02237	0.00282	-0.01393	-0.01667	-0.01307	-0.01054
711.52	0.38737	0.23461	0.17262	0.1114	0.05823	0.02386	0.000800212	-0.01349	-0.01541	-0.01304	-0.01072
711.976	0.39107	0.23828	0.17504	0.11275	0.05996	0.02437	0.0034	-0.01369	-0.0149	-0.01341	-0.01055
712.433	0.3685	0.22485	0.16878	0.10564	0.05692	0.02221	0.00306	-0.01222	-0.01463	-0.0144	-0.01355
712.889	0.35898	0.21973	0.16314	0.10569	0.05578	0.02228	0.00245	-0.01146	-0.01515	-0.01602	-0.01427
713.345	0.36662	0.22431	0.16673	0.10593	0.05798	0.02078	0.0022	-0.01311	-0.0158	-0.0154	-0.01261
713.801	0.36279	0.22493	0.16801	0.10682	0.05633	0.02193	0.00211	-0.01297	-0.01534	-0.01554	-0.01445
714.258	0.35563	0.22165	0.16777	0.10776	0.05636	0.02139	-0.000778105	-0.01289	-0.01699	-0.01618	-0.01523
714.714	0.34432	0.2194	0.16506	0.10353	0.05422	0.02087	0.000517615	-0.01074	-0.0151	-0.01525	-0.01388
715.17	0.33512	0.21422	0.16108	0.10461	0.05591	0.02074	0.000323461	-0.01358	-0.0177	-0.01839	-0.01613
715.626	0.3281	0.21295	0.15911	0.10182	0.05343	0.02022	-0.00319	-0.01168	-0.01661	-0.01967	-0.01639
716.082	0.32244	0.21139	0.16172	0.10302	0.05347	0.01904	-0.00097203	-0.01125	-0.01677	-0.02036	-0.01483
716.538	0.31416	0.20595	0.15877	0.10484	0.05463	0.02001	-0.00285	-0.01125	-0.01531	-0.01732	-0.01568
716.995	0.3057	0.2074	0.15798	0.10196	0.05345	0.01853	-0.00264	-0.00976	-0.0157	-0.01803	-0.01634
717.451	0.29689	0.20511	0.15448	0.10089	0.05251	0.01805	-0.00303	-0.01436	-0.0172	-0.01846	-0.01434
717.907	0.28897	0.19879	0.15023	0.10252	0.05266	0.01725	-0.004	-0.01259	-0.01591	-0.01942	-0.01704
718.363	0.27854	0.19783	0.15226	0.09934	0.05053	0.01658	-0.00353	-0.01174	-0.01928	-0.01979	-0.01586
718.819	0.27586	0.19449	0.1517	0.10171	0.05141	0.01336	-0.00501	-0.01147	-0.0174	-0.02031	-0.01916
719.276	0.27352	0.19149	0.14997	0.09755	0.05224	0.01608	-0.00508	-0.01513	-0.0179	-0.01974	-0.02034
719.732	0.27008	0.18916	0.15055	0.10084	0.05093	0.01264	-0.0036	-0.01269	-0.02048	-0.0233	-0.01644

## Sheet: Figure 5e
0.00995	0.00839	0.00683	0.00538	0.00425	0.00322	0.00246	0.00164	0.000883	0.000233	0.000238	0.000293	0.000631	0.000616	0.000382	0.000246	0.000534	0.000816	0.00128	0.00144	0.0016	0.00194	0.00209	0.00203	0.00166	0.00108	0.000568	0.000305	0.000404	0.000897	0.00124	0.00129	0.00121	0.00111	0.00121	0.00141	0.00145	0.0014	0.00142	0.00169	0.00197	0.00178	0.00136	0.000833	0.000326	0.000153	0.000386	0.000542	0.000482	0.000386
0.00884	0.0075	0.00621	0.00505	0.00423	0.00342	0.00301	0.00229	0.00174	0.00126	0.00108	0.000847	0.00086	0.000613	0.000472	0.000304	0.000361	0.000437	0.000672	0.000713	0.000932	0.00129	0.00146	0.00137	0.00119	0.000765	0.000429	0.000395	0.000507	0.000887	0.00132	0.00145	0.00127	0.00101	0.000852	0.000826	0.000858	0.000781	0.00053	0.000237	4e-06	-0.000436	-0.000781	-0.00101	-0.00107	-0.00102	-0.000493	-9e-05	0.000114	0.000283
0.00508	0.00371	0.00291	0.00254	0.00247	0.00227	0.00237	0.00208	0.00196	0.0018	0.00161	0.00121	0.00094	0.000532	0.000346	9.9e-05	-4e-06	-4.3e-05	4.1e-05	4.8e-05	0.00029	0.00062	0.000787	0.000745	0.000689	0.000423	0.00023	0.00032	0.00051	0.000812	0.00121	0.00131	0.00105	0.000609	0.000291	1e-06	-0.000134	-0.00032	-0.000683	-0.00119	-0.0016	-0.00204	-0.00221	-0.00216	-0.00193	-0.0018	-0.00142	-0.00114	-0.000816	-0.000368
0.000465	-0.00104	-0.00128	-0.000715	9e-05	0.00063	0.00129	0.00159	0.00204	0.00226	0.00218	0.00169	0.00112	0.000542	0.000179	-0.000206	-0.000441	-0.000563	-0.000587	-0.000564	-0.000348	-7.3e-05	5.8e-05	7.1e-05	9.5e-05	-3.5e-05	-9.5e-05	7.6e-05	0.000379	0.000639	0.000915	0.000919	0.000565	-3.5e-05	-0.000444	-0.000977	-0.00134	-0.00167	-0.00203	-0.00251	-0.00286	-0.00316	-0.00312	-0.00283	-0.00244	-0.00231	-0.00224	-0.00223	-0.00187	-0.00116
-0.00255	-0.00414	-0.00405	-0.00293	-0.00159	-0.000529	0.000548	0.00141	0.00243	0.00308	0.00317	0.0026	0.00171	0.000875	0.00024	-0.000358	-0.000772	-0.00104	-0.00118	-0.00115	-0.00102	-0.000829	-0.000793	-0.000806	-0.000748	-0.000763	-0.000672	-0.000359	6.1e-05	0.000314	0.000466	0.000318	-0.000139	-0.000827	-0.00127	-0.00193	-0.00244	-0.00287	-0.0032	-0.00356	-0.00374	-0.00392	-0.00377	-0.00334	-0.00286	-0.00265	-0.00269	-0.00281	-0.0024	-0.00151
-0.00265	-0.00406	-0.00389	-0.00272	-0.00132	-9.8e-05	0.00118	0.00247	0.00395	0.00493	0.00513	0.00437	0.00298	0.00165	0.000569	-0.000342	-0.000972	-0.00143	-0.00167	-0.00165	-0.00165	-0.00153	-0.00162	-0.00175	-0.00173	-0.00169	-0.00143	-0.000927	-0.000428	-0.00015	-0.000114	-0.000451	-0.00101	-0.00176	-0.00226	-0.00291	-0.00346	-0.00394	-0.00419	-0.00436	-0.0043	-0.00433	-0.00415	-0.00373	-0.00325	-0.0029	-0.0028	-0.00276	-0.00225	-0.00127
-0.00084	-0.00156	-0.00138	-0.000569	0.000542	0.0017	0.0031	0.00475	0.00656	0.00773	0.00789	0.00674	0.00466	0.00265	0.00101	-0.000238	-0.00108	-0.00174	-0.00209	-0.00213	-0.00226	-0.00222	-0.00243	-0.00272	-0.00277	-0.0027	-0.00229	-0.0016	-0.00105	-0.000738	-0.00075	-0.00126	-0.00194	-0.0028	-0.00347	-0.00412	-0.00461	-0.00507	-0.00526	-0.00525	-0.00499	-0.00488	-0.00464	-0.00425	-0.00375	-0.00321	-0.00279	-0.00237	-0.00164	-0.000619
0.000571	0.000792	0.00112	0.00164	0.00253	0.00373	0.00537	0.0075	0.00969	0.011	0.01102	0.00928	0.00636	0.00355	0.0013	-0.000321	-0.00139	-0.00227	-0.00275	-0.00291	-0.00309	-0.00309	-0.00339	-0.00377	-0.00386	-0.00378	-0.00331	-0.00252	-0.00192	-0.00158	-0.00157	-0.0022	-0.00311	-0.00417	-0.00511	-0.00586	-0.00632	-0.00672	-0.00684	-0.00663	-0.0062	-0.00589	-0.00547	-0.00501	-0.00439	-0.00365	-0.00292	-0.00211	-0.00105	7.9e-05
0.000737	0.00169	0.00228	0.00284	0.00378	0.00526	0.00736	0.01016	0.01286	0.01438	0.01421	0.01181	0.00798	0.00432	0.00139	-0.000655	-0.00195	-0.00303	-0.00367	-0.00398	-0.00416	-0.00419	-0.00451	-0.00487	-0.00502	-0.00494	-0.00451	-0.00379	-0.00313	-0.00272	-0.00272	-0.00344	-0.00465	-0.00602	-0.00725	-0.00815	-0.00865	-0.00898	-0.00899	-0.00851	-0.00787	-0.00723	-0.00645	-0.00579	-0.00494	-0.00403	-0.00314	-0.00201	-0.000641	0.000636
0.000454	0.00166	0.00245	0.00319	0.00435	0.00625	0.00887	0.01237	0.01571	0.01757	0.01731	0.01435	0.00969	0.00518	0.00158	-0.000942	-0.00247	-0.00371	-0.00452	-0.00498	-0.0052	-0.00532	-0.00567	-0.00599	-0.00623	-0.00617	-0.00585	-0.00526	-0.00452	-0.00403	-0.00408	-0.0049	-0.00646	-0.00817	-0.00958	-0.01062	-0.01119	-0.01145	-0.01134	-0.01059	-0.00967	-0.00863	-0.00742	-0.0065	-0.00534	-0.00421	-0.0032	-0.00185	-0.000307	0.00104
8.8e-05	0.00124	0.0021	0.00303	0.00442	0.00669	0.00978	0.01382	0.01784	0.02027	0.02016	0.01692	0.01167	0.00637	0.00217	-0.00078	-0.00257	-0.00395	-0.0049	-0.00553	-0.00582	-0.00609	-0.00654	-0.00695	-0.00734	-0.00737	-0.00715	-0.00664	-0.00578	-0.00525	-0.00542	-0.00632	-0.00815	-0.01007	-0.01152	-0.01263	-0.01325	-0.01346	-0.01323	-0.01229	-0.01116	-0.00982	-0.00827	-0.00711	-0.00563	-0.00423	-0.00306	-0.00154	3.6e-05	0.00134
-0.000927	0.000215	0.00119	0.00233	0.00399	0.00649	0.00991	0.01421	0.01879	0.02189	0.02221	0.01908	0.01363	0.00782	0.00324	6e-05	-0.00192	-0.00342	-0.00442	-0.00519	-0.00559	-0.006	-0.00658	-0.00726	-0.00785	-0.00811	-0.008	-0.00756	-0.00666	-0.0062	-0.00647	-0.00742	-0.00923	-0.01114	-0.01248	-0.01357	-0.01421	-0.01436	-0.01402	-0.01304	-0.01183	-0.01039	-0.00868	-0.00739	-0.0057	-0.00413	-0.0028	-0.00123	0.000302	0.00149
-0.0029	-0.00158	-0.000389	0.000974	0.00291	0.00549	0.00902	0.01328	0.01809	0.02167	0.02256	0.01993	0.01484	0.00909	0.00457	0.00152	-0.000469	-0.00194	-0.00288	-0.00373	-0.00422	-0.00471	-0.00544	-0.00644	-0.00727	-0.0079	-0.00798	-0.00775	-0.00698	-0.00674	-0.00713	-0.00804	-0.00958	-0.01125	-0.01238	-0.01336	-0.01394	-0.014	-0.01358	-0.01269	-0.01155	-0.01017	-0.00844	-0.0071	-0.00537	-0.00384	-0.00248	-0.000998	0.000396	0.0014
-0.0053	-0.00378	-0.0024	-0.000884	0.00117	0.00368	0.0071	0.01109	0.0157	0.01944	0.02078	0.01894	0.01479	0.00986	0.00595	0.00336	0.00156	0.000255	-0.000563	-0.00137	-0.00187	-0.0024	-0.00323	-0.00441	-0.00546	-0.00647	-0.0069	-0.00707	-0.0067	-0.00679	-0.0073	-0.00814	-0.00933	-0.01061	-0.01146	-0.01226	-0.01266	-0.01261	-0.01214	-0.01137	-0.01041	-0.00919	-0.00756	-0.00625	-0.0046	-0.00322	-0.00194	-0.000654	0.000512	0.0013
-0.00673	-0.00516	-0.00378	-0.00233	-0.000441	0.00183	0.00491	0.00848	0.01256	0.01605	0.0176	0.01659	0.01372	0.01016	0.00728	0.00534	0.00384	0.00274	0.00205	0.00138	0.000991	0.000484	-0.000363	-0.00151	-0.00267	-0.00395	-0.00481	-0.00551	-0.00577	-0.00626	-0.00694	-0.00772	-0.00858	-0.00943	-0.00997	-0.01048	-0.01063	-0.01043	-0.00989	-0.00922	-0.00844	-0.00741	-0.00602	-0.00485	-0.00338	-0.0022	-0.00105	7.2e-05	0.000976	0.00156
-0.00559	-0.00422	-0.00312	-0.00203	-0.000629	0.00119	0.00371	0.00671	0.0101	0.01301	0.01449	0.01412	0.01244	0.01031	0.00858	0.00724	0.00609	0.00515	0.00453	0.00403	0.00377	0.00334	0.00256	0.00162	0.000463	-0.000924	-0.00218	-0.0034	-0.00439	-0.0053	-0.0062	-0.00695	-0.00757	-0.00802	-0.00826	-0.00843	-0.0083	-0.00793	-0.00729	-0.00662	-0.0059	-0.00503	-0.004	-0.00314	-0.00199	-0.00106	-4.4e-05	0.000984	0.00167	0.0021
-0.00195	-0.000945	-0.00034	0.000155	0.000884	0.00208	0.00388	0.00624	0.00895	0.0112	0.01252	0.01252	0.01169	0.01062	0.00978	0.00889	0.00805	0.0072	0.00659	0.00618	0.00595	0.00558	0.00493	0.00422	0.00316	0.00176	0.000164	-0.0014	-0.00301	-0.00426	-0.00538	-0.00619	-0.00666	-0.00681	-0.0068	-0.00664	-0.00624	-0.00566	-0.0048	-0.00403	-0.00326	-0.00256	-0.00193	-0.00153	-0.00081	-0.000164	0.000658	0.00157	0.0021	0.00243
0.00201	0.00262	0.00275	0.0027	0.00284	0.00341	0.0045	0.00628	0.00851	0.0103	0.01157	0.01181	0.0115	0.01107	0.01074	0.01013	0.00952	0.00872	0.00814	0.00774	0.00743	0.00708	0.00656	0.00601	0.00508	0.00365	0.00177	5e-05	-0.0019	-0.00341	-0.00469	-0.00561	-0.00603	-0.00592	-0.00569	-0.00524	-0.00457	-0.00371	-0.00255	-0.00161	-0.000777	-0.000296	-5.9e-05	-8.9e-05	0.000191	0.0005	0.00105	0.00175	0.00216	0.00241
0.00434	0.00475	0.0046	0.00421	0.00401	0.00411	0.00471	0.00607	0.00801	0.00959	0.01091	0.01132	0.01137	0.01126	0.01119	0.0108	0.01039	0.00973	0.00932	0.00892	0.0085	0.0081	0.00767	0.00717	0.00632	0.00482	0.00271	0.000908	-0.00119	-0.0029	-0.00428	-0.0053	-0.00571	-0.00545	-0.00503	-0.00435	-0.00346	-0.00228	-0.000812	0.000301	0.00118	0.00149	0.00148	0.00121	0.00117	0.00113	0.00138	0.0018	0.00215	0.0023
0.00499	0.00548	0.00525	0.00467	0.00424	0.00405	0.00448	0.00562	0.00735	0.00881	0.01009	0.0106	0.01091	0.01096	0.01105	0.01089	0.0107	0.01032	0.01021	0.00987	0.00938	0.00889	0.00842	0.00787	0.00702	0.00548	0.00324	0.0013	-0.000876	-0.00276	-0.00427	-0.00537	-0.00586	-0.00562	-0.00517	-0.00438	-0.00339	-0.00199	-0.000278	0.00106	0.00205	0.00239	0.00237	0.00215	0.00198	0.00168	0.00168	0.00185	0.00214	0.0022
0.00468	0.00544	0.00525	0.00457	0.00399	0.00366	0.00415	0.00524	0.00684	0.00818	0.00927	0.00973	0.0102	0.01034	0.01055	0.0106	0.0106	0.01049	0.01069	0.01049	0.01004	0.00949	0.00892	0.00824	0.00734	0.00586	0.00364	0.00156	-0.00068	-0.00273	-0.00444	-0.00571	-0.0064	-0.00637	-0.00602	-0.00531	-0.00436	-0.00292	-0.00104	0.000581	0.00183	0.00246	0.00269	0.00272	0.00261	0.00216	0.00194	0.0019	0.00211	0.00217
0.004	0.00487	0.00479	0.0042	0.00366	0.00336	0.00397	0.00509	0.00664	0.00786	0.00868	0.00899	0.00946	0.00964	0.00995	0.01015	0.01025	0.01027	0.01064	0.01061	0.01035	0.00987	0.00923	0.00844	0.0075	0.00616	0.00413	0.00205	-0.000208	-0.00239	-0.00435	-0.00591	-0.00692	-0.00723	-0.0071	-0.00659	-0.00579	-0.0045	-0.00256	-0.000666	0.00095	0.00205	0.00273	0.00314	0.00318	0.00269	0.00228	0.00208	0.0022	0.00231
0.0036	0.00418	0.00417	0.00385	0.00356	0.00341	0.00403	0.00507	0.0066	0.00768	0.00829	0.00842	0.00872	0.00888	0.00924	0.00954	0.00966	0.00973	0.01008	0.01016	0.01012	0.00984	0.00926	0.00847	0.00751	0.00632	0.00462	0.00272	0.000572	-0.00165	-0.00383	-0.00577	-0.00719	-0.00798	-0.00823	-0.00803	-0.00746	-0.00641	-0.00457	-0.00255	-0.000621	0.000995	0.00225	0.00308	0.00344	0.00311	0.00263	0.00237	0.00236	0.00252
0.00385	0.00386	0.00379	0.00373	0.00376	0.0038	0.00428	0.00511	0.00655	0.0075	0.00801	0.00796	0.00797	0.00803	0.00834	0.00866	0.00878	0.00882	0.00906	0.00916	0.00927	0.0092	0.00884	0.00821	0.00732	0.00626	0.00492	0.00338	0.00151	-0.000553	-0.00285	-0.00514	-0.00706	-0.00845	-0.00927	-0.00949	-0.00923	-0.00851	-0.00693	-0.00502	-0.00299	-0.000986	0.000808	0.00208	0.00298	0.00308	0.00275	0.00258	0.00248	0.00267
0.00416	0.00372	0.00355	0.00362	0.00394	0.00421	0.0046	0.00525	0.00661	0.00745	0.00789	0.00764	0.00727	0.00706	0.00717	0.00737	0.00746	0.00747	0.00762	0.00768	0.00783	0.00793	0.00789	0.00758	0.00695	0.00609	0.00516	0.00406	0.00258	0.000818	-0.00145	-0.00396	-0.00636	-0.00837	-0.00982	-0.01057	-0.01072	-0.01045	-0.00936	-0.00775	-0.00582	-0.00361	-0.00142	0.000268	0.0018	0.00247	0.00253	0.00262	0.00256	0.00289
0.00369	0.00317	0.003	0.00315	0.0037	0.0043	0.00485	0.00557	0.00695	0.00772	0.00803	0.00744	0.00664	0.00596	0.00569	0.00565	0.00567	0.00565	0.00577	0.00577	0.00591	0.00612	0.00642	0.00652	0.00632	0.00588	0.00542	0.00471	0.00363	0.0022	6.4e-05	-0.00254	-0.00529	-0.00779	-0.00982	-0.01116	-0.01186	-0.01222	-0.01182	-0.01061	-0.00886	-0.00658	-0.00412	-0.0021	-7.9e-05	0.00115	0.00177	0.00226	0.00248	0.00313
0.0026	0.00234	0.0023	0.00251	0.00318	0.00407	0.005	0.00608	0.00764	0.00845	0.00851	0.00745	0.00611	0.00482	0.00408	0.00373	0.0036	0.00348	0.0036	0.00357	0.00373	0.00404	0.00458	0.00504	0.00533	0.00546	0.00549	0.00513	0.00439	0.00325	0.00129	-0.0013	-0.00425	-0.00706	-0.0095	-0.0114	-0.01271	-0.01382	-0.0142	-0.01345	-0.01198	-0.00978	-0.00718	-0.00493	-0.00267	-0.000972	0.00032	0.00132	0.00203	0.00313
0.00197	0.00208	0.00219	0.00244	0.00304	0.00404	0.00535	0.00692	0.00883	0.00983	0.00956	0.00793	0.0059	0.00395	0.00267	0.00197	0.00161	0.00135	0.00143	0.00142	0.00161	0.00205	0.00269	0.00339	0.00407	0.0047	0.0052	0.00522	0.00476	0.00386	0.00211	-0.0004	-0.00337	-0.00624	-0.00886	-0.01109	-0.01287	-0.01461	-0.01575	-0.01558	-0.01456	-0.01266	-0.01016	-0.00787	-0.00566	-0.00361	-0.00167	-0.000133	0.00123	0.00278
0.00241	0.00268	0.00287	0.00314	0.00362	0.00454	0.00608	0.00812	0.01048	0.01176	0.01122	0.00904	0.00619	0.00355	0.00168	0.000633	-6e-06	-0.000358	-0.000416	-0.000448	-0.000258	0.000248	0.000855	0.00164	0.00249	0.00342	0.00434	0.00479	0.00461	0.00395	0.00243	9.5e-05	-0.00274	-0.00545	-0.00803	-0.01024	-0.01221	-0.0142	-0.01589	-0.01637	-0.01595	-0.01458	-0.01246	-0.01037	-0.00845	-0.00631	-0.00396	-0.00196	3.7e-05	0.00197
0.00348	0.00355	0.00372	0.00404	0.00448	0.00529	0.00692	0.00928	0.01208	0.01366	0.01306	0.01051	0.00693	0.00364	0.00117	-0.000263	-0.00119	-0.00162	-0.00192	-0.0021	-0.00203	-0.00157	-0.00109	-0.000304	0.000492	0.00149	0.0027	0.00357	0.00374	0.00343	0.00221	0.000209	-0.00238	-0.00488	-0.00725	-0.00921	-0.01106	-0.01284	-0.01471	-0.01573	-0.01587	-0.01512	-0.01361	-0.01196	-0.0105	-0.00864	-0.00629	-0.00409	-0.00169	0.000482
0.00449	0.00415	0.0042	0.00457	0.00507	0.00581	0.00744	0.00999	0.01308	0.01496	0.01456	0.01194	0.00798	0.00421	0.0012	-0.000653	-0.00189	-0.0025	-0.00309	-0.00349	-0.00361	-0.0033	-0.00295	-0.00224	-0.00161	-0.000691	0.000572	0.00174	0.00233	0.00253	0.00179	0.00035	-0.00185	-0.00407	-0.00609	-0.00771	-0.00926	-0.01052	-0.01217	-0.0134	-0.01387	-0.01371	-0.01292	-0.01188	-0.01102	-0.00978	-0.00794	-0.00593	-0.00351	-0.00125
0.0049	0.0041	0.00399	0.00439	0.00499	0.00573	0.00728	0.00985	0.01303	0.01519	0.01515	0.01284	0.00898	0.00502	0.0017	-0.000505	-0.00204	-0.00292	-0.00375	-0.00433	-0.00459	-0.00446	-0.00424	-0.00368	-0.00327	-0.00251	-0.00136	-0.000109	0.000888	0.00161	0.00153	0.000845	-0.000741	-0.0025	-0.00402	-0.00526	-0.00642	-0.00712	-0.0083	-0.0094	-0.00996	-0.01026	-0.01015	-0.00974	-0.00952	-0.00914	-0.00817	-0.00671	-0.00464	-0.0025
0.00411	0.00298	0.00283	0.00332	0.00398	0.00475	0.00609	0.00849	0.01146	0.01378	0.01416	0.01245	0.00914	0.00543	0.00219	-0.000118	-0.00183	-0.00294	-0.00392	-0.00459	-0.00487	-0.00486	-0.0048	-0.00449	-0.00432	-0.00378	-0.00282	-0.00163	-0.000418	0.000692	0.00127	0.00138	0.000572	-0.000572	-0.00151	-0.00245	-0.00324	-0.00353	-0.0042	-0.00498	-0.00547	-0.00607	-0.00643	-0.00653	-0.00685	-0.00726	-0.00722	-0.0065	-0.00503	-0.00327
0.00211	0.00114	0.00115	0.00177	0.00235	0.00303	0.00401	0.00598	0.00849	0.01077	0.01148	0.01049	0.00803	0.00497	0.00219	9.2e-05	-0.00155	-0.00271	-0.00371	-0.00433	-0.00452	-0.00454	-0.00465	-0.00463	-0.00472	-0.00445	-0.00374	-0.00273	-0.00156	-0.000286	0.000782	0.00151	0.00146	0.000971	0.000527	-0.000161	-0.000663	-0.000756	-0.00102	-0.00144	-0.0018	-0.00254	-0.00317	-0.00361	-0.00428	-0.00517	-0.00582	-0.00585	-0.00507	-0.00396
-0.000336	-0.000695	-0.000353	0.000341	0.000734	0.00116	0.00168	0.00306	0.00494	0.00696	0.00787	0.00755	0.006	0.00382	0.00168	4.6e-05	-0.00125	-0.00219	-0.00299	-0.00342	-0.00349	-0.0035	-0.00375	-0.00394	-0.00426	-0.00434	-0.00392	-0.00318	-0.00229	-0.00109	0.00017	0.00121	0.00175	0.00186	0.00185	0.00149	0.00122	0.00121	0.00119	0.00104	0.000861	0.000134	-0.0006	-0.00126	-0.00211	-0.00322	-0.00424	-0.00493	-0.00485	-0.00453
-0.00234	-0.00211	-0.00148	-0.000765	-0.000554	-0.000444	-0.000299	0.000456	0.00168	0.00326	0.00422	0.00443	0.00372	0.00248	0.00104	-1.5e-05	-0.000774	-0.00127	-0.00175	-0.00193	-0.00193	-0.00192	-0.00224	-0.00258	-0.00309	-0.00352	-0.00341	-0.00305	-0.00254	-0.00159	-0.000447	0.000628	0.00152	0.00211	0.00252	0.00261	0.0026	0.00268	0.00277	0.00278	0.0028	0.00225	0.00157	0.000809	-9.9e-05	-0.00125	-0.00244	-0.00366	-0.00428	-0.00475
-0.00276	-0.00229	-0.00165	-0.00107	-0.00107	-0.00128	-0.00142	-0.00123	-0.000629	0.00037	0.00119	0.00174	0.00174	0.0014	0.000682	0.000233	6e-06	-9.3e-05	-0.00023	-0.000173	-0.000123	-0.000127	-0.000467	-0.000929	-0.00161	-0.00229	-0.00254	-0.00258	-0.00245	-0.00186	-0.001	-5e-06	0.00104	0.00193	0.00265	0.00317	0.00344	0.00372	0.00389	0.00398	0.00418	0.0039	0.00337	0.00269	0.00187	0.000789	-0.000467	-0.00205	-0.00332	-0.00443
-0.000905	-0.000551	-0.00022	-5e-05	-0.000389	-0.000893	-0.00132	-0.00158	-0.00153	-0.00118	-0.000703	-3.8e-05	0.000471	0.000866	0.000853	0.000919	0.00107	0.00119	0.00129	0.00154	0.00161	0.00159	0.00124	0.000659	-8.1e-05	-0.000864	-0.00144	-0.00186	-0.00213	-0.00195	-0.00138	-0.000469	0.000619	0.00163	0.00248	0.00324	0.00375	0.00429	0.00466	0.0049	0.00525	0.00522	0.00484	0.00434	0.00367	0.00274	0.00149	-0.000199	-0.00189	-0.00333
0.00171	0.00173	0.00164	0.00138	0.000752	9.5e-05	-0.000561	-0.00114	-0.00148	-0.0017	-0.00161	-0.000956	-0.000175	0.000707	0.00129	0.00173	0.00208	0.0023	0.00248	0.00276	0.00282	0.00276	0.00234	0.0017	0.00103	0.000308	-0.000406	-0.00107	-0.00175	-0.00196	-0.0016	-0.000775	0.000277	0.0013	0.0021	0.00287	0.00353	0.0043	0.00498	0.00551	0.00605	0.00623	0.00592	0.00554	0.00503	0.00424	0.00311	0.0016	-0.000141	-0.00158
0.00288	0.00251	0.00221	0.00186	0.00126	0.000661	-0.000139	-0.000931	-0.00149	-0.00201	-0.00211	-0.00144	-0.000543	0.000563	0.00154	0.0022	0.00264	0.00294	0.00308	0.00325	0.00325	0.00309	0.00248	0.00187	0.00132	0.000774	0.000158	-0.000542	-0.00148	-0.00191	-0.00168	-0.000948	4e-06	0.000958	0.00164	0.00227	0.00293	0.00378	0.00472	0.00563	0.00645	0.00683	0.00657	0.00624	0.00579	0.00512	0.00419	0.00301	0.00149	0.000272
0.00275	0.00207	0.00181	0.0017	0.0014	0.000905	-3.3e-05	-0.000988	-0.00162	-0.00213	-0.00212	-0.00139	-0.000543	0.000481	0.00153	0.00226	0.00276	0.00319	0.00329	0.00333	0.00326	0.00299	0.00221	0.00167	0.00122	0.000825	0.000417	-0.000161	-0.00112	-0.00151	-0.0013	-0.000685	0.000152	0.00101	0.0016	0.00207	0.00259	0.00331	0.00431	0.00547	0.00658	0.00721	0.00712	0.00683	0.00634	0.0057	0.00492	0.00404	0.00286	0.00196
0.00258	0.0016	0.00145	0.00167	0.00171	0.00127	0.000229	-0.000757	-0.00131	-0.00156	-0.00129	-0.000575	-6e-06	0.000635	0.00145	0.00214	0.00273	0.00333	0.00345	0.00341	0.00331	0.00297	0.00216	0.00171	0.00131	0.00101	0.000789	0.000353	-0.000412	-0.000611	-0.000399	0.000115	0.000852	0.00159	0.00215	0.0025	0.00283	0.00332	0.00415	0.00528	0.00652	0.00737	0.00763	0.0075	0.00701	0.00631	0.00551	0.00481	0.00397	0.00343
0.00232	0.00107	0.000987	0.00148	0.0018	0.00143	0.000479	-0.000277	-0.000577	-0.000472	-1.4e-05	0.000515	0.000685	0.000849	0.00133	0.00193	0.00255	0.00325	0.00335	0.00329	0.00325	0.00289	0.00223	0.0019	0.00151	0.0013	0.00121	0.000877	0.000424	0.000381	0.000593	0.000998	0.0016	0.00213	0.0026	0.0028	0.00301	0.00329	0.00384	0.00467	0.00575	0.00662	0.00729	0.00758	0.00733	0.0067	0.00584	0.00516	0.00456	0.00434
0.00148	0.000214	0.000215	0.000856	0.00136	0.00111	0.000517	0.0002	0.000235	0.000616	0.00107	0.00126	0.00108	0.000896	0.00114	0.00161	0.00214	0.00273	0.00276	0.0027	0.00272	0.00242	0.00207	0.00192	0.00161	0.0015	0.00148	0.0012	0.00103	0.00105	0.00124	0.0015	0.00185	0.00205	0.00223	0.00219	0.00232	0.00247	0.0028	0.00318	0.00386	0.00449	0.00542	0.00627	0.00658	0.0064	0.0057	0.005	0.00453	0.00453
0.000117	-0.000873	-0.000777	-0.0001	0.000534	0.000546	0.000509	0.000675	0.00102	0.00151	0.00177	0.00152	0.00109	0.00072	0.000834	0.00117	0.00155	0.00187	0.00181	0.00171	0.00171	0.00149	0.00153	0.00162	0.00152	0.00151	0.00149	0.00126	0.00125	0.00124	0.0014	0.00143	0.00146	0.00126	0.00101	0.0007	0.000735	0.000769	0.000945	0.000947	0.00122	0.0015	0.00237	0.00364	0.00464	0.0052	0.00501	0.00445	0.0041	0.00425
-0.00145	-0.00216	-0.00196	-0.00122	-0.000376	6.6e-05	0.000687	0.00129	0.00189	0.00236	0.00232	0.00159	0.000878	0.00031	0.000275	0.000502	0.000739	0.000813	0.000634	0.000405	0.000263	0.000118	0.000465	0.000795	0.000953	0.00102	0.00104	0.000897	0.000986	0.000982	0.00109	0.000828	0.00049	-8.6e-05	-0.000741	-0.00124	-0.00136	-0.00147	-0.00142	-0.00156	-0.0015	-0.0015	-0.000891	0.000502	0.00201	0.00332	0.0038	0.00361	0.00349	0.0039
-0.0024	-0.00288	-0.00254	-0.00167	-0.00058	0.000366	0.0016	0.00264	0.00353	0.00398	0.00353	0.0022	0.000904	-0.000136	-0.000549	-0.000507	-0.00043	-0.000526	-0.000815	-0.00119	-0.0015	-0.00158	-0.00109	-0.000584	-0.000168	1.6e-05	0.000137	0.000257	0.000493	0.000583	0.000566	-4.4e-05	-0.00079	-0.0017	-0.00266	-0.00323	-0.0036	-0.00383	-0.00386	-0.00389	-0.0038	-0.00383	-0.0035	-0.00222	-0.000519	0.0013	0.00238	0.00275	0.00309	0.00402
-0.00253	-0.00264	-0.00208	-0.00102	0.000296	0.00173	0.00354	0.00522	0.0067	0.00726	0.00635	0.00412	0.00168	-0.00037	-0.00156	-0.00191	-0.00208	-0.00229	-0.00265	-0.00311	-0.00351	-0.0035	-0.00301	-0.00239	-0.00171	-0.00131	-0.000943	-0.000404	5.7e-05	0.000286	4.3e-05	-0.00101	-0.00228	-0.00357	-0.00476	-0.00538	-0.00602	-0.00628	-0.00626	-0.00599	-0.00569	-0.00555	-0.00534	-0.00423	-0.00256	-0.000496	0.00102	0.00207	0.00316	0.005
-0.00358	-0.00319	-0.00221	-0.000746	0.000985	0.00303	0.00564	0.00843	0.01101	0.01207	0.01074	0.00727	0.00309	-0.000546	-0.0029	-0.0039	-0.00444	-0.00481	-0.00532	-0.00586	-0.00625	-0.00615	-0.00571	-0.00501	-0.0041	-0.00333	-0.00251	-0.00143	-0.00062	-0.000241	-0.000806	-0.00242	-0.00439	-0.00626	-0.00775	-0.00852	-0.00936	-0.00953	-0.00928	-0.00862	-0.008	-0.00762	-0.00737	-0.00633	-0.00466	-0.00248	-0.000638	0.00106	0.00311	0.00627
-0.00702	-0.0061	-0.00446	-0.00225	0.000283	0.00321	0.00697	0.01128	0.01542	0.01743	0.01589	0.01105	0.00479	-0.000883	-0.00471	-0.00662	-0.00773	-0.00842	-0.00917	-0.00985	-0.01019	-0.01005	-0.00964	-0.00886	-0.00781	-0.00659	-0.00513	-0.00341	-0.00205	-0.00144	-0.00229	-0.00452	-0.00741	-0.01014	-0.01217	-0.0133	-0.01422	-0.01428	-0.01373	-0.01269	-0.01171	-0.01105	-0.0106	-0.00944	-0.00757	-0.00527	-0.00316	-0.000962	0.00204	0.00663
-0.0117	-0.01026	-0.0079	-0.00481	-0.00127	0.00268	0.00772	0.01355	0.01935	0.02253	0.02107	0.01505	0.00674	-0.00112	-0.00664	-0.00971	-0.01153	-0.01264	-0.01365	-0.01446	-0.01477	-0.01462	-0.01418	-0.01338	-0.01226	-0.01066	-0.00856	-0.00618	-0.00413	-0.00316	-0.00411	-0.00688	-0.01071	-0.01444	-0.01724	-0.01893	-0.01993	-0.01991	-0.01913	-0.01783	-0.0165	-0.01551	-0.01469	-0.01323	-0.01108	-0.00869	-0.00635	-0.00378	-6.7e-05	0.00558
-0.01575	-0.01385	-0.01093	-0.00717	-0.0028	0.00202	0.00808	0.01502	0.02207	0.0263	0.0252	0.01858	0.0088	-0.000899	-0.00803	-0.01229	-0.01485	-0.01636	-0.01755	-0.01839	-0.01871	-0.01857	-0.0181	-0.01732	-0.0162	-0.01445	-0.01194	-0.00909	-0.00644	-0.00508	-0.00584	-0.00879	-0.01319	-0.01768	-0.02118	-0.02352	-0.02466	-0.02467	-0.02382	-0.0224	-0.02078	-0.01946	-0.0182	-0.01641	-0.0141	-0.01176	-0.00931	-0.00653	-0.00251	0.00343
-0.01828	-0.01596	-0.01277	-0.00877	-0.00406	0.00118	0.00765	0.01493	0.02246	0.0273	0.02681	0.02044	0.01029	-0.000215	-0.00839	-0.01356	-0.01671	-0.01851	-0.01979	-0.02056	-0.0209	-0.02083	-0.02041	-0.01976	-0.01874	-0.01706	-0.01456	-0.01162	-0.00868	-0.00703	-0.00736	-0.00995	-0.0142	-0.01881	-0.0226	-0.02539	-0.02675	-0.02689	-0.02613	-0.0248	-0.02309	-0.02154	-0.0199	-0.01791	-0.01565	-0.01352	-0.0112	-0.00842	-0.00464	0.000677
-0.01838	-0.01585	-0.01276	-0.00904	-0.00465	0.000327	0.00638	0.0131	0.02013	0.02493	0.02513	0.01986	0.01068	0.000703	-0.00757	-0.01313	-0.0166	-0.01854	-0.01977	-0.02038	-0.02072	-0.02074	-0.02048	-0.02007	-0.01929	-0.01787	-0.01577	-0.01313	-0.01036	-0.00866	-0.00851	-0.01027	-0.01364	-0.0176	-0.0211	-0.02392	-0.02543	-0.02579	-0.02531	-0.0243	-0.02278	-0.02118	-0.01938	-0.01738	-0.01534	-0.01345	-0.01145	-0.00897	-0.00595	-0.00203
-0.01596	-0.01368	-0.01106	-0.00803	-0.00448	-0.00036	0.00456	0.01004	0.01577	0.01997	0.02067	0.01697	0.00981	0.0015	-0.00589	-0.01122	-0.01466	-0.01655	-0.0176	-0.018	-0.0183	-0.01837	-0.01829	-0.01812	-0.01766	-0.01662	-0.01515	-0.01307	-0.01089	-0.00941	-0.0089	-0.00969	-0.0118	-0.01455	-0.01727	-0.01964	-0.02114	-0.02171	-0.02164	-0.02105	-0.01995	-0.01859	-0.01692	-0.01513	-0.01335	-0.01167	-0.01006	-0.00816	-0.0062	-0.00394
-0.01296	-0.01131	-0.0094	-0.00717	-0.0046	-0.00149	0.00212	0.0062	0.01038	0.0137	0.01463	0.01251	0.00775	0.00172	-0.00407	-0.0086	-0.0117	-0.01337	-0.0142	-0.01445	-0.01465	-0.01468	-0.01468	-0.01466	-0.01451	-0.0139	-0.01305	-0.0116	-0.01013	-0.00897	-0.00829	-0.00827	-0.00916	-0.01057	-0.01227	-0.01388	-0.01515	-0.01589	-0.01622	-0.01599	-0.01539	-0.01447	-0.0132	-0.01184	-0.01036	-0.0089	-0.00771	-0.00653	-0.00561	-0.00472
-0.01124	-0.01024	-0.00894	-0.00737	-0.00561	-0.0033	-0.000745	0.00214	0.00496	0.00741	0.00834	0.00749	0.00494	0.00121	-0.0027	-0.00611	-0.00866	-0.01004	-0.01067	-0.01083	-0.01089	-0.01082	-0.01078	-0.01079	-0.01085	-0.0106	-0.01023	-0.00928	-0.0084	-0.0075	-0.00678	-0.00629	-0.00631	-0.0066	-0.00734	-0.00811	-0.00903	-0.0098	-0.01042	-0.01044	-0.01025	-0.00981	-0.00904	-0.00822	-0.00711	-0.00599	-0.00521	-0.00471	-0.00451	-0.00445
-0.01057	-0.00987	-0.00891	-0.00774	-0.00658	-0.00487	-0.00307	-0.00119	0.000576	0.00224	0.00301	0.00301	0.00214	0.000311	-0.00187	-0.00416	-0.00608	-0.00717	-0.00764	-0.00771	-0.00765	-0.00747	-0.00736	-0.00737	-0.00747	-0.00741	-0.0073	-0.00673	-0.00626	-0.00556	-0.00491	-0.00427	-0.00384	-0.00347	-0.00356	-0.00364	-0.00417	-0.0048	-0.00545	-0.00562	-0.0057	-0.00563	-0.00528	-0.00495	-0.00427	-0.0036	-0.00316	-0.00308	-0.00322	-0.00358
-0.00923	-0.00851	-0.00766	-0.00676	-0.00608	-0.00499	-0.00392	-0.003	-0.00212	-0.00121	-0.000701	-0.000271	-8.3e-05	-0.00054	-0.00144	-0.00281	-0.00413	-0.00497	-0.00532	-0.00529	-0.0052	-0.00501	-0.00487	-0.00487	-0.00491	-0.00486	-0.00486	-0.00456	-0.00438	-0.00389	-0.0034	-0.0028	-0.00222	-0.00162	-0.00142	-0.00115	-0.00134	-0.00166	-0.00208	-0.00228	-0.0025	-0.00268	-0.00262	-0.00269	-0.00238	-0.00218	-0.00197	-0.0021	-0.0023	-0.00283
-0.00533	-0.00469	-0.00403	-0.00347	-0.00337	-0.00306	-0.00291	-0.003	-0.00303	-0.00288	-0.00269	-0.00216	-0.00144	-0.00105	-0.00118	-0.0019	-0.00269	-0.00329	-0.00353	-0.00343	-0.00344	-0.00335	-0.00327	-0.00326	-0.00324	-0.00309	-0.00312	-0.00301	-0.00303	-0.00277	-0.00249	-0.00199	-0.00136	-0.000753	-0.000493	-0.000154	-0.000154	-0.000215	-0.000298	-0.000476	-0.000734	-0.00106	-0.0012	-0.0016	-0.0016	-0.00176	-0.0017	-0.00188	-0.00204	-0.00265
0.000771	0.00109	0.00129	0.00128	0.000698	0.000196	-0.00066	-0.00171	-0.00265	-0.00315	-0.0033	-0.00288	-0.00199	-0.0012	-0.000946	-0.00121	-0.00155	-0.00185	-0.00196	-0.0018	-0.00198	-0.00204	-0.00204	-0.00204	-0.00198	-0.00175	-0.00178	-0.00178	-0.00194	-0.00191	-0.00183	-0.00146	-0.000783	-0.000163	0.000128	0.000398	0.00044	0.000422	0.000484	0.000323	4.3e-05	-0.000401	-0.000687	-0.00131	-0.00152	-0.00183	-0.00184	-0.00198	-0.00207	-0.00274
0.00569	0.00573	0.00545	0.00483	0.00368	0.00262	0.001	-0.000618	-0.00218	-0.00308	-0.00343	-0.00317	-0.00233	-0.00136	-0.000872	-0.000745	-0.000704	-0.000685	-0.000665	-0.000466	-0.000746	-0.000902	-0.000931	-0.000925	-0.000887	-0.000623	-0.000685	-0.000727	-0.000953	-0.00111	-0.00118	-0.000934	-0.000244	0.000486	0.000893	0.00107	0.00102	0.00083	0.000802	0.000624	0.00029	-0.000297	-0.000694	-0.00142	-0.00168	-0.00194	-0.00198	-0.00207	-0.00216	-0.00289
0.00649	0.00669	0.00622	0.00525	0.00388	0.00268	0.000783	-0.000896	-0.00263	-0.00364	-0.00405	-0.00382	-0.00303	-0.00191	-0.00111	-0.000585	-0.000259	-4e-05	2e-05	0.000234	9e-06	-0.000103	-8.3e-05	-8.8e-05	-0.000113	8.1e-05	-2.8e-05	-8.6e-05	-0.000277	-0.000523	-0.000623	-0.000439	0.000272	0.00112	0.00166	0.00172	0.00147	0.00104	0.000852	0.000676	0.00028	-0.000413	-0.000925	-0.00165	-0.00188	-0.00201	-0.00212	-0.00224	-0.00241	-0.00321
0.00386	0.00449	0.0042	0.00329	0.00209	0.00108	-0.000675	-0.00214	-0.00376	-0.00478	-0.00519	-0.00487	-0.00403	-0.00271	-0.00154	-0.000706	-0.000231	6.6e-05	0.000118	0.000354	0.000317	0.000346	0.000423	0.00039	0.000287	0.00036	0.000235	0.000187	9.3e-05	-0.000144	-0.000165	5.8e-05	0.000808	0.00169	0.00228	0.00216	0.00171	0.00115	0.000875	0.00075	0.000333	-0.000353	-0.000956	-0.00165	-0.00188	-0.00188	-0.00207	-0.00223	-0.00254	-0.00341
0.000606	0.00157	0.00162	0.00107	0.000246	-0.000457	-0.00189	-0.00313	-0.00467	-0.00576	-0.00623	-0.0058	-0.00483	-0.00334	-0.00193	-0.000962	-0.000451	-0.000112	-2e-05	0.000289	0.0005	0.000686	0.000778	0.000728	0.000572	0.000551	0.000494	0.000478	0.00047	0.000251	0.000343	0.000693	0.00151	0.00233	0.00286	0.00259	0.0021	0.00162	0.00138	0.00133	0.000908	0.0003	-0.000357	-0.00104	-0.00132	-0.00121	-0.0014	-0.00156	-0.00198	-0.00293
-0.000885	5e-05	0.000299	5.3e-05	-0.000455	-0.000969	-0.00209	-0.00322	-0.00484	-0.00607	-0.00664	-0.00619	-0.0051	-0.00352	-0.00209	-0.00116	-0.000642	-0.000234	-3.4e-05	0.000362	0.00076	0.00104	0.00114	0.00112	0.00096	0.000895	0.000954	0.000944	0.000966	0.000752	0.000966	0.0015	0.00245	0.00323	0.00366	0.00335	0.00306	0.00279	0.00266	0.00267	0.00221	0.00166	0.00097	0.00025	-0.000133	7e-06	-0.000166	-0.000343	-0.000795	-0.00173
-0.000351	5.9e-05	0.000176	3.4e-05	-0.000341	-0.000802	-0.00173	-0.00284	-0.0046	-0.00593	-0.00657	-0.00616	-0.00499	-0.00345	-0.00209	-0.00122	-0.00062	-0.000128	0.000176	0.000581	0.00101	0.00129	0.00143	0.00149	0.00138	0.00131	0.00143	0.00136	0.00135	0.00117	0.00154	0.00225	0.00338	0.00417	0.00456	0.00441	0.00444	0.00438	0.00433	0.00429	0.00374	0.00319	0.00251	0.00171	0.00116	0.0012	0.001	0.000789	0.000391	-0.000446
0.000145	-0.00022	-0.000381	-0.000484	-0.000742	-0.00112	-0.00189	-0.003	-0.00479	-0.00611	-0.00668	-0.00626	-0.00504	-0.00355	-0.00221	-0.0013	-0.000546	-7e-06	0.000312	0.000615	0.000949	0.0012	0.00139	0.00155	0.00155	0.00151	0.00159	0.00143	0.00134	0.00125	0.00177	0.00261	0.00383	0.00464	0.00504	0.00517	0.00549	0.00555	0.0055	0.00533	0.00465	0.00406	0.00342	0.00259	0.00191	0.00182	0.00156	0.00132	0.000991	0.000259
-0.000982	-0.00184	-0.00213	-0.00211	-0.00216	-0.00235	-0.00296	-0.00402	-0.00568	-0.0069	-0.00731	-0.00683	-0.00553	-0.00402	-0.0026	-0.00156	-0.000676	-0.00016	8.6e-05	0.000231	0.000443	0.0007	0.00094	0.0012	0.00132	0.00131	0.0013	0.00108	0.000925	0.000972	0.00162	0.00251	0.00371	0.00448	0.00487	0.00521	0.00566	0.00577	0.0057	0.00543	0.0047	0.00407	0.00348	0.00271	0.00199	0.00179	0.00148	0.00119	0.000831	0.000156
-0.00304	-0.00399	-0.0042	-0.004	-0.00379	-0.00376	-0.0042	-0.00522	-0.00673	-0.00783	-0.00809	-0.00754	-0.00611	-0.00455	-0.00303	-0.00187	-0.000951	-0.000484	-0.000304	-0.000297	-0.000203	8.2e-05	0.000331	0.000669	0.000875	0.000913	0.000837	0.000635	0.000467	0.000652	0.00137	0.00227	0.0034	0.00411	0.00449	0.00486	0.00525	0.00534	0.00526	0.00501	0.00435	0.00377	0.00324	0.00257	0.00183	0.0015	0.00108	0.000727	0.000277	-0.000359
-0.00484	-0.00576	-0.00581	-0.00537	-0.0049	-0.00462	-0.00493	-0.00593	-0.00734	-0.00835	-0.00852	-0.00791	-0.00638	-0.00482	-0.00329	-0.00209	-0.00119	-0.000734	-0.000534	-0.000582	-0.000588	-0.000345	-0.000131	0.000221	0.000489	0.000596	0.000546	0.000446	0.000336	0.000562	0.00123	0.00209	0.00312	0.00382	0.00425	0.00458	0.00485	0.00493	0.00478	0.0046	0.00408	0.00361	0.00317	0.00261	0.00183	0.00134	0.000774	0.000381	-0.000149	-0.000738
-0.00553	-0.00642	-0.00634	-0.00572	-0.00511	-0.00471	-0.00495	-0.00594	-0.00734	-0.0083	-0.00843	-0.00778	-0.00623	-0.00475	-0.00339	-0.0023	-0.00141	-0.000894	-0.000579	-0.000552	-0.000578	-0.000458	-0.000284	-4e-06	0.000277	0.000462	0.000515	0.000528	0.000525	0.000654	0.00115	0.00192	0.00283	0.00359	0.00412	0.00446	0.00467	0.00479	0.00461	0.00446	0.00399	0.00361	0.00324	0.00279	0.00208	0.00146	0.000737	0.000262	-0.000364	-0.000934
-0.00421	-0.005	-0.00494	-0.00443	-0.00402	-0.0038	-0.00419	-0.00529	-0.00679	-0.00782	-0.00796	-0.00726	-0.00579	-0.00445	-0.00335	-0.00248	-0.0016	-0.000975	-0.000476	-0.000274	-0.000213	-0.000217	-6.4e-05	0.000115	0.000358	0.000561	0.000712	0.00075	0.000824	0.000764	0.00103	0.0017	0.00254	0.00336	0.00402	0.00437	0.00457	0.00481	0.00466	0.0045	0.00401	0.00363	0.00326	0.0029	0.00236	0.00166	0.000805	0.000122	-0.000694	-0.00134
-0.00158	-0.00209	-0.00216	-0.00204	-0.0021	-0.00231	-0.00307	-0.00444	-0.00614	-0.00741	-0.00766	-0.00686	-0.00539	-0.00414	-0.0032	-0.00251	-0.00166	-0.000889	-0.000199	0.000156	0.000346	0.000296	0.000428	0.000571	0.000782	0.00093	0.00109	0.00104	0.0011	0.000854	0.000937	0.00152	0.00234	0.0032	0.00393	0.00424	0.00444	0.00478	0.0047	0.00451	0.00402	0.00357	0.00317	0.00288	0.00246	0.00167	0.000726	-0.000275	-0.00136	-0.00219
-6e-05	0	-6.6e-05	-0.000305	-0.00079	-0.00138	-0.00249	-0.00413	-0.00606	-0.00768	-0.00804	-0.0071	-0.00547	-0.00404	-0.00295	-0.00229	-0.00149	-0.00063	0.000163	0.000553	0.000837	0.000837	0.000944	0.00114	0.00137	0.00143	0.00148	0.00133	0.0013	0.000982	0.00101	0.00154	0.00232	0.00316	0.00386	0.00412	0.00433	0.00467	0.00467	0.00442	0.00392	0.00338	0.00299	0.00274	0.00237	0.00146	0.000453	-0.000877	-0.00219	-0.00324
-0.00012	0.00069	0.000811	0.000403	-0.000325	-0.00117	-0.00251	-0.00436	-0.00647	-0.00841	-0.00887	-0.00781	-0.00588	-0.00406	-0.00259	-0.00178	-0.00099	-0.000139	0.00064	0.000974	0.00126	0.00135	0.00145	0.00172	0.00198	0.00196	0.00181	0.00158	0.00148	0.00125	0.00135	0.00187	0.00261	0.00338	0.00396	0.00418	0.00439	0.00464	0.00467	0.00435	0.00379	0.00319	0.00286	0.00265	0.00229	0.00129	0.00019	-0.00133	-0.00274	-0.00396
-0.000443	0.00084	0.00115	0.000727	-7.4e-05	-0.00108	-0.00259	-0.00461	-0.00685	-0.00901	-0.00955	-0.0084	-0.00624	-0.004	-0.00208	-0.00102	-0.000114	0.000697	0.00139	0.00163	0.00179	0.00188	0.00198	0.00229	0.00253	0.00244	0.00209	0.00181	0.00167	0.00164	0.00186	0.00242	0.00314	0.00381	0.00429	0.00451	0.00471	0.00483	0.00485	0.00446	0.00381	0.0032	0.00297	0.00277	0.00235	0.00135	0.000176	-0.00128	-0.00262	-0.00399
-0.00116	0.000139	0.00056	0.000298	-0.000343	-0.00131	-0.00285	-0.00493	-0.00722	-0.00944	-0.00997	-0.00878	-0.0065	-0.00395	-0.00169	-0.000349	0.000789	0.00158	0.00217	0.00233	0.00229	0.00227	0.00235	0.0026	0.0028	0.00269	0.00222	0.00188	0.00175	0.00189	0.00219	0.00283	0.00354	0.00413	0.00461	0.00488	0.00511	0.00517	0.00514	0.00469	0.00398	0.00342	0.00324	0.00301	0.00252	0.00166	0.000533	-0.000634	-0.00185	-0.00334
-0.00175	-0.000726	-0.000333	-0.000459	-0.000856	-0.00168	-0.0031	-0.00514	-0.00744	-0.00958	-0.01005	-0.00882	-0.00656	-0.00394	-0.00157	-6.7e-05	0.00128	0.00208	0.00265	0.00281	0.00262	0.00249	0.00254	0.00266	0.0028	0.00271	0.00221	0.00181	0.00171	0.00193	0.0022	0.00293	0.00364	0.0042	0.00478	0.00513	0.00539	0.00552	0.00543	0.00497	0.00425	0.00376	0.00354	0.0033	0.00281	0.00219	0.00126	0.000399	-0.00076	-0.00233
-0.000324	0.000109	0.000158	-0.000112	-0.000469	-0.00125	-0.00257	-0.00458	-0.00694	-0.00897	-0.0094	-0.00818	-0.00608	-0.00366	-0.00149	-6e-06	0.00141	0.00224	0.00287	0.00308	0.00284	0.0027	0.00271	0.00273	0.00283	0.00273	0.00226	0.00183	0.00172	0.0019	0.00209	0.00287	0.00363	0.00422	0.00493	0.00531	0.00561	0.00586	0.00575	0.00531	0.00466	0.00418	0.00386	0.00363	0.00315	0.00275	0.00206	0.00136	0.000156	-0.00139
0.00202	0.00159	0.00112	0.000596	0.000174	-0.00054	-0.00175	-0.00367	-0.00602	-0.00788	-0.0083	-0.00717	-0.00528	-0.00318	-0.00131	2.8e-05	0.00132	0.00213	0.00279	0.003	0.0028	0.00272	0.00272	0.00272	0.00282	0.00269	0.00227	0.00188	0.00179	0.00187	0.00201	0.00277	0.00361	0.00427	0.00505	0.00543	0.00579	0.00615	0.00605	0.00564	0.00504	0.0045	0.00404	0.00374	0.00324	0.00298	0.00251	0.00185	0.000588	-0.000869
0.00239	0.00132	0.000562	1e-05	-0.000335	-0.000854	-0.00181	-0.00343	-0.00557	-0.00709	-0.00746	-0.00642	-0.00472	-0.00283	-0.00122	-6.7e-05	0.000926	0.00159	0.00216	0.00236	0.00227	0.00234	0.00238	0.00239	0.0025	0.00236	0.00204	0.0018	0.00179	0.00182	0.00198	0.00271	0.00358	0.00427	0.00505	0.00542	0.00583	0.00624	0.00616	0.00571	0.00515	0.00453	0.00393	0.00351	0.00301	0.00282	0.00253	0.00188	0.000671	-0.000627
0.00192	0.000508	-0.000317	-0.000766	-0.00103	-0.00142	-0.00216	-0.00351	-0.00535	-0.00647	-0.00674	-0.00576	-0.00423	-0.00252	-0.00114	-0.000205	0.000439	0.00092	0.00133	0.00153	0.00161	0.00186	0.00198	0.00204	0.00212	0.002	0.0018	0.00176	0.00185	0.00186	0.00204	0.00273	0.00363	0.0043	0.00502	0.00537	0.00577	0.00614	0.00609	0.00557	0.00505	0.0044	0.00372	0.00318	0.00267	0.00251	0.00233	0.00175	0.000702	-0.000422
-0.000572	-0.00178	-0.00225	-0.0023	-0.00234	-0.00262	-0.00318	-0.00433	-0.00581	-0.00653	-0.00666	-0.00558	-0.00409	-0.00246	-0.00124	-0.000468	-0.000137	0.000158	0.000376	0.00058	0.000788	0.00119	0.00141	0.00155	0.0016	0.00156	0.00152	0.00162	0.00181	0.00183	0.00203	0.00267	0.00356	0.00414	0.0048	0.00515	0.0055	0.00581	0.00575	0.00518	0.00475	0.00419	0.00357	0.00299	0.00247	0.00223	0.0021	0.00164	0.000894	3.4e-05
-0.00576	-0.00602	-0.00555	-0.00481	-0.00442	-0.00463	-0.00504	-0.00614	-0.00725	-0.00764	-0.00754	-0.00614	-0.00447	-0.00277	-0.0016	-0.000892	-0.000755	-0.000609	-0.00057	-0.000398	-0.000132	0.000357	0.000683	0.000871	0.000938	0.00107	0.00121	0.00134	0.00158	0.00166	0.00184	0.00246	0.00325	0.00366	0.00428	0.00473	0.005	0.00523	0.00507	0.00451	0.00423	0.00398	0.0036	0.00316	0.00261	0.00216	0.00196	0.00173	0.00145	0.000988
[truncated: 56 more columns]
